# Supplementary material for: Review of the Eustrophinae (Coleoptera, Tetratomidae) of America north of Mexico
Source: Zookeys. 2012 May 2;(188):1–153. doi: 10.3897/zookeys.188.2976 (PMC3345898; doi:10.3897/zookeys.188.2976)
Supplement: XML Treatment for Pseudoholostrophus [file zookeys.188.2976-treatment1.xml]

<!DOCTYPE tp:taxon-treatment
  PUBLIC "-//TaxonX//DTD Taxonomic Treatment Publishing DTD v0 20100105//EN" "tax-treatment-NSO.dtd">
<tp:taxon-treatment xmlns:tp="http://www.plazi.org/taxpub"><tp:treatment-meta><mixed-citation publication-type="journal"><person-group><name><surname>Pollock</surname><given-names>Darren A.</given-names></name></person-group><article-title>Review of the Eustrophinae (Coleoptera, Tetratomidae) of America north of Mexico</article-title><source>Zookeys</source><day>2</day><month>5</month><year>2012</year><volume>2012</volume><issue>188</issue><fpage>1</fpage><lpage>153</lpage><pub-id pub-id-type="doi">10.3897/zookeys.188.2976</pub-id></mixed-citation></tp:treatment-meta><tp:nomenclature><tp:taxon-name>
                            <tp:taxon-name-part taxon-name-part-type="genus">Pseudoholostrophus</tp:taxon-name-part>
                        <object-id xmlns:xlink="http://www.w3.org/1999/xlink" xlink:type="simple">http://species-id.net/wiki/Pseudoholostrophus</object-id>
								</tp:taxon-name><tp:taxon-authority>Nikitsky 1983</tp:taxon-authority><tp:nomenclature-citation-list><tp:nomenclature-citation><tp:taxon-name>Pseudoholostrophus</tp:taxon-name><comment><xref ref-type="bibr" rid="B43">Nikitsky 1983</xref>: 37.—Type species: <italic><tp:taxon-name>Hallomenus klapperichi</tp:taxon-name></italic><xref ref-type="bibr" rid="B50">Pic 1954</xref> (orig. des.); <xref ref-type="bibr" rid="B46">Nikitsky 1998</xref>: 40; <xref ref-type="bibr" rid="B67">Young and Pollock 2002</xref>: 416; <xref ref-type="bibr" rid="B48">Nikitsky 2008</xref>: 63; <xref ref-type="bibr" rid="B51">Pollock 2008</xref>: 268.</comment></tp:nomenclature-citation></tp:nomenclature-citation-list></tp:nomenclature><tp:treatment-sec sec-type="Note"><title>Note.</title><p>This genus was described by <xref ref-type="bibr" rid="B43">Nikitsky (1983)</xref> on the basis of examination of <italic><tp:taxon-name>Hallomenus klapperichi</tp:taxon-name></italic> Pic, which now is included in (and is the type species of) <!--PageBreak--><italic><tp:taxon-name>Pseudoholostrophus</tp:taxon-name></italic>. According to <xref ref-type="bibr" rid="B46">Nikitsky (1998)</xref>, <italic><tp:taxon-name>Pseudoholostrophus</tp:taxon-name></italic> differs from <italic><tp:taxon-name>Holostrophus</tp:taxon-name></italic> in its smaller and more weakly emarginate eyes, and in the prosternal process not extending behind the posterior edge of the procoxae. There are four species in <italic><tp:taxon-name>Pseudoholostrophus</tp:taxon-name></italic> (<xref ref-type="bibr" rid="B46">Nikitsky 1998</xref>), two of which are Nearctic in distribution. The other two species, <italic><tp:taxon-name>Pseudoholostrophus klapperichi</tp:taxon-name></italic> (Pic) and <italic><tp:taxon-name>Pseudoholostrophus chinensis</tp:taxon-name></italic> Nikitsky, are known from China. <xref ref-type="bibr" rid="B46">Nikitsky (1998)</xref> divided the genus into two subgenera; all species other than <italic><tp:taxon-name>Pseudoholostrophus discolor</tp:taxon-name></italic> (Horn) are placed in the nominate subgenus. <italic><tp:taxon-name>Holostrophus discolor</tp:taxon-name></italic> (Horn) was transferred into the subgenus <italic><tp:taxon-name>Holostrophinus</tp:taxon-name></italic> of <italic><tp:taxon-name>Pseudoholostrophus</tp:taxon-name></italic> by <xref ref-type="bibr" rid="B46">Nikitsky (1998)</xref>. There are two Nearctic species in this genus.</p></tp:treatment-sec><ref-list><ref id="B43"><mixed-citation xmlns:xlink="http://www.w3.org/1999/xlink" xlink:type="simple"><person-group><name name-style="western"><surname>Nikitsky</surname><given-names>NB</given-names></name></person-group> (<year>1983</year>)<source> Un nouveau genre de la famille des melandryides (Coleoptera) de Chine. Bulletin de la Société Entomologique de Mulhouse 1983 (juillet-sept.): 37–38.</source></mixed-citation></ref><ref id="B50"><mixed-citation xmlns:xlink="http://www.w3.org/1999/xlink" xlink:type="simple"><person-group><name name-style="western"><surname>Pic</surname><given-names>M</given-names></name></person-group> (<year>1954</year>)<source> Coléoptères nouveaux de Chine. Bulletin de la Société Entomologique de Mulhouse 1954 (sept.-oct.): 53–59.</source></mixed-citation></ref><ref id="B46"><mixed-citation xmlns:xlink="http://www.w3.org/1999/xlink" xlink:type="simple"><person-group><name name-style="western"><surname>Nikitsky</surname><given-names>NB</given-names></name></person-group> (<year>1998</year>)<source> Generic Classification of the Beetle Family Tetratomidae (Coleoptera, Tenebrionoidea) of the world, with description of new taxa. Pensoft Series Faunistica (9), 80 pp., Pensoft, Sofia.</source></mixed-citation></ref><ref id="B67"><mixed-citation xmlns:xlink="http://www.w3.org/1999/xlink" xlink:type="simple"><person-group><name name-style="western"><surname>Young</surname><given-names>DK</given-names></name><name name-style="western"><surname>Pollock</surname><given-names>DA</given-names></name></person-group> (<year>2002</year>)<source> Family 99. Tetratomidae. In: Arnett RH Jr., Thomas M, Skelley P, Frank J (Eds). American Beetles. Volume 2. Polyphaga: Scarabaeoidea through Curculionoidea. CRC Press, Boca Raton, 413–416.</source></mixed-citation></ref><ref id="B48"><mixed-citation xmlns:xlink="http://www.w3.org/1999/xlink" xlink:type="simple"><person-group><name name-style="western"><surname>Nikitsky</surname><given-names>NB</given-names></name></person-group> (<year>2008</year>)<source> Family Tetratomidae Billberg, 1820. In: Löbl I, Smetana A (Eds). Catalogue of Palaearctic Coleoptera. Volume 5. Apollo Books. Stenstrup, Denmark, 62–64.</source></mixed-citation></ref><ref id="B51"><mixed-citation xmlns:xlink="http://www.w3.org/1999/xlink" xlink:type="simple"><person-group><name name-style="western"><surname>Pollock</surname><given-names>DA</given-names></name></person-group> (<year>2008</year>)<article-title> Review of the Canadian Eustrophinae (Coleoptera, Tetratomidae).</article-title><source>ZooKeys </source><volume>2</volume>: <fpage>261</fpage>-<lpage>290</lpage>. doi: <ext-link ext-link-type="uri" xlink:href="http://dx.doi.org/10.3897/zookeys.2.30" xlink:type="simple">10.3897/zookeys.2.30</ext-link></mixed-citation></ref></ref-list></tp:taxon-treatment>
