# Supplementary material for: Review of the Eustrophinae (Coleoptera, Tetratomidae) of America north of Mexico
Source: Zookeys. 2012 May 2;(188):1–153. doi: 10.3897/zookeys.188.2976 (PMC3345898; doi:10.3897/zookeys.188.2976)
Supplement: XML Treatment for Pseudoholostrophus (Pseudoholostrophus) impressicollis [file zookeys.188.2976-treatment2.xml]

<!DOCTYPE tp:taxon-treatment
  PUBLIC "-//TaxonX//DTD Taxonomic Treatment Publishing DTD v0 20100105//EN" "tax-treatment-NSO.dtd">
<tp:taxon-treatment xmlns:tp="http://www.plazi.org/taxpub"><tp:treatment-meta><mixed-citation publication-type="journal"><person-group><name><surname>Pollock</surname><given-names>Darren A.</given-names></name></person-group><article-title>Review of the Eustrophinae (Coleoptera, Tetratomidae) of America north of Mexico</article-title><source>Zookeys</source><day>2</day><month>5</month><year>2012</year><volume>2012</volume><issue>188</issue><fpage>1</fpage><lpage>153</lpage><pub-id pub-id-type="doi">10.3897/zookeys.188.2976</pub-id></mixed-citation></tp:treatment-meta><tp:nomenclature><tp:taxon-name>
                            <tp:taxon-name-part taxon-name-part-type="genus">Pseudoholostrophus</tp:taxon-name-part>
                            (<tp:taxon-name-part taxon-name-part-type="subgenus">Pseudoholostrophus</tp:taxon-name-part>)
                            <tp:taxon-name-part taxon-name-part-type="species">impressicollis</tp:taxon-name-part>
                        <object-id xmlns:xlink="http://www.w3.org/1999/xlink" xlink:type="simple">http://species-id.net/wiki/Pseudoholostrophus_impressicollis</object-id>
								</tp:taxon-name><tp:taxon-authority>(LeConte, 1874)</tp:taxon-authority><xref ref-type="fig" rid="F1">Figures 1</xref><xref ref-type="fig" rid="F4">14</xref><xref ref-type="fig" rid="F6">26</xref><xref ref-type="fig" rid="F10">38</xref><xref ref-type="fig" rid="F12">53</xref><xref ref-type="fig" rid="F16">65</xref><tp:nomenclature-citation-list><tp:nomenclature-citation><tp:taxon-name>Eustrophus impressicollis</tp:taxon-name><comment><xref ref-type="bibr" rid="B34">LeConte 1874</xref>: 69.—Canada, Vancouver [Island?]; <xref ref-type="bibr" rid="B1">Austin 1880</xref>: 40; <xref ref-type="bibr" rid="B22">Henshaw 1885</xref>: 124.</comment></tp:nomenclature-citation><tp:nomenclature-citation><tp:taxon-name>Holostrophus impressicollis</tp:taxon-name><comment> (LeConte).— <xref ref-type="bibr" rid="B24">Horn 1888</xref>: 36; <xref ref-type="bibr" rid="B7">Champion 1898</xref>: 66; <xref ref-type="bibr" rid="B35">Leng 1920</xref>: 238; <xref ref-type="bibr" rid="B12">Csiki 1924</xref>: 10; <xref ref-type="bibr" rid="B21">Hatch 1965</xref>: 67, Plate IX, fig. 1; <xref ref-type="bibr" rid="B37">LeSage 1991</xref>: 246; <xref ref-type="bibr" rid="B52">Poole and Gentili 1996</xref>: 299.</comment></tp:nomenclature-citation><tp:nomenclature-citation><tp:taxon-name>Pseudoholostrophus (Pseudoholostrophus) impressicollis</tp:taxon-name><comment> (LeConte).—<xref ref-type="bibr" rid="B46">Nikitsky 1998</xref>: 47; <xref ref-type="bibr" rid="B67">Young and Pollock 2002</xref>: 416; <xref ref-type="bibr" rid="B51">Pollock 2008</xref>: 268, 290.</comment></tp:nomenclature-citation></tp:nomenclature-citation-list></tp:nomenclature><tp:treatment-sec sec-type="Diagnosis"><title>Diagnosis.</title><p>This distinctive species may be separated by all other Nearctic <tp:taxon-name>Eustrophinae</tp:taxon-name> by the following combination of characters: color uniformly red-brown; dorsal setae very short, inconspicuous; eyes widely separated; meso- and metatibiae smooth, without oblique ridges; distribution in westernmost North America.</p></tp:treatment-sec><tp:treatment-sec sec-type="Description"><title>Description.</title><p>Nikitsky (1998: 47-48, plate 7, Figures 9-11) provided a fairly detailed description of <italic><tp:taxon-name>Pseudoholostrophus impressicollis</tp:taxon-name></italic>.The following abbreviated description was taken from Pollock (2008: 268). TL 6.0-6.2 mm; GEW 2.0–2.7 mm. Body elongate oval, moderately parallel sided (<xref ref-type="fig" rid="F1">Fig. 1</xref>), moderately convex dorsally (<xref ref-type="fig" rid="F4">Fig. 14</xref>); dorsal and ventral color uniformly dark rufous, including antennae and legs; dorsal pubescence very short, inconspicuous; eyes widely separated (&gt; 3× length of first antennomere) (<xref ref-type="fig" rid="F6">Fig. 26</xref>), medial margin of eye slightly emarginate; antennae moderately elongate, antennomeres 7–10 distinctly widened (<xref ref-type="fig" rid="F6">Fig. 26</xref>); antennomere 7 triangular, 8–10 wider than long; antennal sensilla completely annular; last maxillary palpomere distinctly widened, securiform; prosternal process (<xref ref-type="fig" rid="F10">Fig. 38</xref>) elongate, spatulate distally, extended past posterior margin of procoxae, bent dorsally at distal end; prothoracic episternal suture absent; elytral punctation fine, punctures not arranged in longitudinal striae; meso- and metatibiae with scattered short spines, without oblique ridges (<xref ref-type="fig" rid="F12">Fig. 53</xref>).<!--PageBreak--><!--PageBreak--></p><fig id="F1" position="float" orientation="portrait"><label>Figures 1–4. </label><caption><p>Nearctic <tp:taxon-name>Eustrophinae</tp:taxon-name>, dorsal habitus. <bold>1</bold> <italic><tp:taxon-name>Pseudoholostrophus impressicollis</tp:taxon-name></italic>, CA: Humboldt Co., TL = 4.9 mm <bold>2</bold> <italic><tp:taxon-name>Pseudoholostrophus discolor</tp:taxon-name></italic>, NH: Strafford Co., TL = 5.0 mm <bold>3</bold> <italic><tp:taxon-name>Holostrophus bifasciatus</tp:taxon-name></italic>, IL: Clark Co. TL = 5.0 mm <bold>4</bold> <italic><tp:taxon-name>Eustrophus tomentosus</tp:taxon-name></italic>, AZ: Coconino Co., TL = 5.5 mm.</p></caption><graphic xmlns:xlink="http://www.w3.org/1999/xlink" xlink:href="ZooKeys-188-001-g001.jpg" position="float" orientation="portrait" xlink:type="simple"/></fig></tp:treatment-sec><tp:treatment-sec sec-type="Distribution"><title>Distribution</title><p>(<xref ref-type="fig" rid="F16">Fig. 65</xref>). The range of this species is restricted to the western coast of North America, from the Queen Charlotte Islands in the north, to west central California. <xref ref-type="bibr" rid="B21">Hatch (1965)</xref> recorded it from Washington State, without giving a detailed locality. Only 21 specimens were examined, from the following: <bold>CANADA</bold>: BRITISH COLUMBIA. <bold>UNITED STATES</bold>: CALIFORNIA: Alpine, Humboldt, Siskiyou, Trinity. OREGON: Curry, Josephine, Lane, Lincoln, Polk. (Complete label data given in Appendix 1).</p></tp:treatment-sec><tp:treatment-sec sec-type="Types"><title>Types.</title><p><italic><tp:taxon-name>Eustrophus impressicollis</tp:taxon-name></italic> LeConte. LECTOTYPE, sex unknown, labeled “Vanc. / Type 4781 / Eu. impressicollis Lec.”, in MCZ.</p></tp:treatment-sec><tp:treatment-sec sec-type="Natural history"><title>Natural history.</title><p>Label data: under bark of pine; in rotten log; fungus.</p></tp:treatment-sec><tp:treatment-sec><!--Section generated to contain objects referenced in tp:taxon-treatment.--><fig id="F4" position="float" orientation="portrait"><label>Figures 14–19.</label><caption><p>Nearctic <tp:taxon-name>Eustrophinae</tp:taxon-name>, left lateral view. <bold>14</bold> <italic><tp:taxon-name>Pseudoholostrophus impressicollis</tp:taxon-name></italic> <bold>15</bold> <italic><tp:taxon-name>Pseudoholostrophus discolor</tp:taxon-name></italic> <bold>16</bold> <italic><tp:taxon-name>Holostrophus bifasciatus</tp:taxon-name></italic> <bold>17</bold> <italic><tp:taxon-name>Eustrophus tomentosus</tp:taxon-name></italic> <bold>18</bold> <italic><tp:taxon-name>Eustrophopsis confinis</tp:taxon-name></italic> <bold>19</bold> <italic><tp:taxon-name>Eustrophopsis bicolor</tp:taxon-name></italic>.</p></caption><graphic xmlns:xlink="http://www.w3.org/1999/xlink" xlink:href="ZooKeys-188-001-g004.jpg" position="float" orientation="portrait" xlink:type="simple"/></fig><fig id="F6" position="float" orientation="portrait"><label>Figures 26–28.</label><caption><p>Nearctic <tp:taxon-name>Eustrophinae</tp:taxon-name>, frontal view of head. <bold>26</bold> <italic><tp:taxon-name>Pseudoholostrophus impressicollis</tp:taxon-name></italic>  <bold>27</bold> <italic><tp:taxon-name>Pseudoholostrophus discolor</tp:taxon-name></italic> <bold>28</bold> <italic><tp:taxon-name>Holostrophus bifasciatus</tp:taxon-name></italic>.</p></caption><graphic xmlns:xlink="http://www.w3.org/1999/xlink" xlink:href="ZooKeys-188-001-g006.jpg" position="float" orientation="portrait" xlink:type="simple"/></fig><fig id="F10" position="float" orientation="portrait"><label>Figures 38–43.</label><caption><p>Nearctic <tp:taxon-name>Eustrophinae</tp:taxon-name>, prosternal process. <bold>38</bold> <italic><tp:taxon-name>Pseudoholostrophus impressicollis</tp:taxon-name></italic>  <bold>39</bold> <italic><tp:taxon-name>Pseudoholostrophus discolor</tp:taxon-name></italic> <bold>40</bold> <italic><tp:taxon-name>Holostrophus bifasciatus</tp:taxon-name></italic> <bold>41</bold> <italic><tp:taxon-name>Eustrophus tomentosus</tp:taxon-name></italic> <bold>42</bold> <italic><tp:taxon-name>Eustrophopsis confinis</tp:taxon-name></italic>  <bold>43</bold> <italic><tp:taxon-name>Eustrophopsis bicolor</tp:taxon-name></italic>.</p></caption><graphic xmlns:xlink="http://www.w3.org/1999/xlink" xlink:href="ZooKeys-188-001-g010.jpg" position="float" orientation="portrait" xlink:type="simple"/></fig><fig id="F12" position="float" orientation="portrait"><label>Figures 50–53.</label><caption><p>Prothorax (<bold>50–52</bold>) and hind leg (<bold>53</bold>) of selected Nearctic <tp:taxon-name>Eustrophinae</tp:taxon-name>. <bold>50</bold> <italic><tp:taxon-name>Eustrophus tomentosus</tp:taxon-name></italic> <bold>51</bold> <italic><tp:taxon-name>Eustrophopsis indistinctus</tp:taxon-name></italic> <bold>52</bold> <italic><tp:taxon-name>Eustrophopsis arizonensis</tp:taxon-name></italic> <bold>53</bold> <italic><tp:taxon-name>Pseudoholostrophus impressicollis</tp:taxon-name></italic>.</p></caption><graphic xmlns:xlink="http://www.w3.org/1999/xlink" xlink:href="ZooKeys-188-001-g012.jpg" position="float" orientation="portrait" xlink:type="simple"/></fig><fig id="F16" position="float" orientation="portrait"><label>Figure 65.</label><caption><p>Known distributions of <italic><tp:taxon-name>Pseudoholostrophus impressicollis</tp:taxon-name></italic> (■ – Canada; grey shading – United States) and <italic><tp:taxon-name>Pseudoholostrophus discolor</tp:taxon-name></italic> (● – Canada; black shading – United States; dot represents state record)</p></caption><graphic xmlns:xlink="http://www.w3.org/1999/xlink" xlink:href="ZooKeys-188-001-g016.jpg" position="float" orientation="portrait" xlink:type="simple"/></fig></tp:treatment-sec><ref-list><ref id="B34"><mixed-citation xmlns:xlink="http://www.w3.org/1999/xlink" xlink:type="simple"><person-group><name name-style="western"><surname>LeConte</surname><given-names>JL</given-names></name></person-group> (<year>1874</year>)<article-title> Descriptions of new Coleoptera chiefly from the Pacific slope of North America.</article-title><source>Transactions of the American Entomological Society </source><volume>5</volume>: <fpage>43</fpage>-<lpage>72</lpage>.</mixed-citation></ref><ref id="B1"><mixed-citation xmlns:xlink="http://www.w3.org/1999/xlink" xlink:type="simple"><person-group><name name-style="western"><surname>Austin</surname><given-names>EP</given-names></name></person-group> (<year>1880</year>)<source> Supplement to the check list of the Coleoptera of America, north of Mexico. S.E. Cassino, Boston.</source></mixed-citation></ref><ref id="B22"><mixed-citation xmlns:xlink="http://www.w3.org/1999/xlink" xlink:type="simple"><person-group><name name-style="western"><surname>Henshaw</surname><given-names>S</given-names></name></person-group> (<year>1885</year>)<source> List of the Coleoptera of America, north of Mexico. Entomological Society of America, Philadelphia. </source>doi: <ext-link ext-link-type="uri" xlink:href="http://dx.doi.org/10.5962/bhl.title.13151" xlink:type="simple">10.5962/bhl.title.13151</ext-link></mixed-citation></ref><ref id="B24"><mixed-citation xmlns:xlink="http://www.w3.org/1999/xlink" xlink:type="simple"><person-group><name name-style="western"><surname>Horn</surname><given-names>GH</given-names></name></person-group> (<year>1888</year>)<article-title> Miscellaneous coleopterous studies.</article-title><source>Transactions of the American Entomological Society </source><volume>15</volume>: <fpage>26</fpage>-<lpage>48</lpage></mixed-citation></ref><ref id="B7"><mixed-citation xmlns:xlink="http://www.w3.org/1999/xlink" xlink:type="simple"><person-group><name name-style="western"><surname>Champion</surname><given-names>GC</given-names></name></person-group> (<year>1898</year>)<article-title> A list of the Lagriidae, Othniidae, Nilionidae, Petriidae, Pythidae, Melandryidae, Pedilidae (part), Pyrochroidae and Mordellidae, supplementary to the “Munich” catalogue.</article-title><source>Annales de la Société entomologique de Belgique </source><volume>42</volume>: <fpage>46</fpage>-<lpage>104</lpage>.</mixed-citation></ref><ref id="B35"><mixed-citation xmlns:xlink="http://www.w3.org/1999/xlink" xlink:type="simple"><person-group><name name-style="western"><surname>Leng</surname><given-names>CW</given-names></name></person-group> (<year>1920</year>)<source> Catalogue of the Coleoptera of America, north of Mexico.</source><publisher-name>John D. Sherman, Jr.</publisher-name>, <publisher-loc>Mt. Vernon</publisher-loc>, <lpage>470</lpage> pp.</mixed-citation></ref><ref id="B12"><mixed-citation xmlns:xlink="http://www.w3.org/1999/xlink" xlink:type="simple"><person-group><name name-style="western"><surname>Csiki</surname><given-names>E</given-names></name></person-group> (<year>1924</year>)<source> Pars 77. Serropalpidae. Coleopterorum Catalogus. Vol. 17. Berlin, W. Junk.</source></mixed-citation></ref><ref id="B21"><mixed-citation xmlns:xlink="http://www.w3.org/1999/xlink" xlink:type="simple"><person-group><name name-style="western"><surname>Hatch</surname><given-names>MH</given-names></name></person-group> (<year>1965</year>)<source> The Beetles of the Pacific Northwest. Part IV: Macrodactyles, Palpicornes, and Heteromera. University of Washington Press, Seattle.</source></mixed-citation></ref><ref id="B37"><mixed-citation xmlns:xlink="http://www.w3.org/1999/xlink" xlink:type="simple"><person-group><name name-style="western"><surname>LeSage</surname><given-names>L</given-names></name></person-group> (<year>1991</year>)<source> Family Melandryidae, false darkling beetles. In: Bousquet Y (Ed.). Checklist of Beetles of Canada and Alaska. Agriculture Canada, Ottawa, 245–248.</source></mixed-citation></ref><ref id="B52"><mixed-citation xmlns:xlink="http://www.w3.org/1999/xlink" xlink:type="simple"><person-group><name name-style="western"><surname>Poole</surname><given-names>RW</given-names></name><name name-style="western"><surname>Gentili</surname><given-names>P</given-names></name></person-group> (<role>Eds</role>) (<year>1996</year>)<source> Fauna Insecta Nearctica. Vol. 1: Coleoptera, Strepsiptera. Entomological Information Services, Rockville MD. 827 pp.</source></mixed-citation></ref><ref id="B46"><mixed-citation xmlns:xlink="http://www.w3.org/1999/xlink" xlink:type="simple"><person-group><name name-style="western"><surname>Nikitsky</surname><given-names>NB</given-names></name></person-group> (<year>1998</year>)<source> Generic Classification of the Beetle Family Tetratomidae (Coleoptera, Tenebrionoidea) of the world, with description of new taxa. Pensoft Series Faunistica (9), 80 pp., Pensoft, Sofia.</source></mixed-citation></ref><ref id="B67"><mixed-citation xmlns:xlink="http://www.w3.org/1999/xlink" xlink:type="simple"><person-group><name name-style="western"><surname>Young</surname><given-names>DK</given-names></name><name name-style="western"><surname>Pollock</surname><given-names>DA</given-names></name></person-group> (<year>2002</year>)<source> Family 99. Tetratomidae. In: Arnett RH Jr., Thomas M, Skelley P, Frank J (Eds). American Beetles. Volume 2. Polyphaga: Scarabaeoidea through Curculionoidea. CRC Press, Boca Raton, 413–416.</source></mixed-citation></ref><ref id="B51"><mixed-citation xmlns:xlink="http://www.w3.org/1999/xlink" xlink:type="simple"><person-group><name name-style="western"><surname>Pollock</surname><given-names>DA</given-names></name></person-group> (<year>2008</year>)<article-title> Review of the Canadian Eustrophinae (Coleoptera, Tetratomidae).</article-title><source>ZooKeys </source><volume>2</volume>: <fpage>261</fpage>-<lpage>290</lpage>. doi: <ext-link ext-link-type="uri" xlink:href="http://dx.doi.org/10.3897/zookeys.2.30" xlink:type="simple">10.3897/zookeys.2.30</ext-link></mixed-citation></ref></ref-list></tp:taxon-treatment>
