# Supplementary material for: Review of the Eustrophinae (Coleoptera, Tetratomidae) of America north of Mexico
Source: Zookeys. 2012 May 2;(188):1–153. doi: 10.3897/zookeys.188.2976 (PMC3345898; doi:10.3897/zookeys.188.2976)
Supplement: XML Treatment for Pseudoholostrophus (Holostrophinus) discolor [file zookeys.188.2976-treatment4.xml]

<!DOCTYPE tp:taxon-treatment
  PUBLIC "-//TaxonX//DTD Taxonomic Treatment Publishing DTD v0 20100105//EN" "tax-treatment-NSO.dtd">
<tp:taxon-treatment xmlns:tp="http://www.plazi.org/taxpub"><tp:treatment-meta><mixed-citation publication-type="journal"><person-group><name><surname>Pollock</surname><given-names>Darren A.</given-names></name></person-group><article-title>Review of the Eustrophinae (Coleoptera, Tetratomidae) of America north of Mexico</article-title><source>Zookeys</source><day>2</day><month>5</month><year>2012</year><volume>2012</volume><issue>188</issue><fpage>1</fpage><lpage>153</lpage><pub-id pub-id-type="doi">10.3897/zookeys.188.2976</pub-id></mixed-citation></tp:treatment-meta><tp:nomenclature><tp:taxon-name>
                            <tp:taxon-name-part taxon-name-part-type="genus">Pseudoholostrophus</tp:taxon-name-part>
                            (<tp:taxon-name-part taxon-name-part-type="subgenus">Holostrophinus</tp:taxon-name-part>)
                            <tp:taxon-name-part taxon-name-part-type="species">discolor</tp:taxon-name-part>
                        <object-id xmlns:xlink="http://www.w3.org/1999/xlink" xlink:type="simple">http://species-id.net/wiki/Pseudoholostrophus_discolor</object-id>
								</tp:taxon-name><tp:taxon-authority>(Horn, 1888)</tp:taxon-authority><xref ref-type="fig" rid="F1">Figures 2</xref><xref ref-type="fig" rid="F4">15</xref><xref ref-type="fig" rid="F6">27</xref><xref ref-type="fig" rid="F10">39</xref><xref ref-type="fig" rid="F16">65</xref><tp:nomenclature-citation-list><tp:nomenclature-citation><tp:taxon-name>Holostrophus discolor</tp:taxon-name><comment><xref ref-type="bibr" rid="B24">Horn 1888</xref>: 36.—U.S.A., Virginia (“Two specimens collected in Virginia by Mr. Ulke...”); <xref ref-type="bibr" rid="B23">Henshaw 1889</xref>: 131; <xref ref-type="bibr" rid="B7">Champion 1898</xref>: 66; <xref ref-type="bibr" rid="B35">Leng 1920</xref>: 238; <xref ref-type="bibr" rid="B12">Csiki 1924</xref>: 10; <xref ref-type="bibr" rid="B37">LeSage 1991</xref>: 246; <xref ref-type="bibr" rid="B52">Poole and Gentili 1996</xref>: 299.</comment></tp:nomenclature-citation><tp:nomenclature-citation><tp:taxon-name>Pseudoholostrophus (Holostrophinus) discolor</tp:taxon-name><comment> (Horn).—<xref ref-type="bibr" rid="B46">Nikitsky 1998</xref>: 43; <xref ref-type="bibr" rid="B67">Young and Pollock 2002</xref>: 416; <xref ref-type="bibr" rid="B51">Pollock 2008</xref>: 269, 290.</comment></tp:nomenclature-citation></tp:nomenclature-citation-list></tp:nomenclature><tp:treatment-sec sec-type="Diagnosis"><title>Diagnosis.</title><p>This species may be diagnosed on the following combination of characters: eyes widely separated; dorsal setae conspicuous; pronotum with anterior margin elevated above level of head; meso- and metatibiae smooth, without oblique ridges; distribution in eastern North America.</p></tp:treatment-sec><tp:treatment-sec sec-type="Description"><title>Description.</title><p>Nikitsky (1998: 43–44, plate 7, Figures 12–15) provided a description of the adult of <italic><tp:taxon-name>Pseudoholostrophus (Holostrophinus) discolor</tp:taxon-name></italic>, based on examination of a single specimen only. Pollock (2008: 269) provided the following shorter description: TL 3.6–5.7 mm; GEW 1.6–2.4 mm; body (<xref ref-type="fig" rid="F1">Fig. 2</xref>) elongate oval, rather parallel-sided, moderately convex dorsally (<xref ref-type="fig" rid="F4">Fig. 15</xref>); dorsal color rufous, pronotum in most specimens slightly darker than elytra; some specimens with lighter humeral area on elytra; antennomeres 1–5 rufous, 6–10 rufopiceous, 11 light rufous; venter uniformly red-brown; dorsal pubes<!--PageBreak-->cence relatively long, conspicuous, with some erect hairs; eyes widely separated (space &gt; 3× length of antennomere 1), inner eye margin slightly emarginate; antennae (<xref ref-type="fig" rid="F6">Fig. 27</xref>) relatively short, antennomere 7–11 distinctly widened; antennomere 7 triangular, 8–10 distinctly wider than long; antennal sensilla completely annular; last maxillary palpomere slightly widened, subsecuriform; prosternal process (<xref ref-type="fig" rid="F10">Fig. 39</xref>) elongate, spatulate distally, extended to past posterior margin of procoxae, bent dorsally at distal end; prothoracic episternal suture absent; elytral punctation relatively coarse, punctures not arranged in longitudinal striae; meso- and metatibiae with scattered short spines, oblique ridges absent.</p></tp:treatment-sec><tp:treatment-sec sec-type="Distribution"><title>Distribution</title><p>(<xref ref-type="fig" rid="F16">Fig. 65</xref>). Relatively few specimens of this species have been collected and/or examined for this study; the known distribution is distinctly eastern, the westernmost locality being in western Indiana (Parke County). The 25 specimens examined are from the following: <bold>CANADA</bold>: NEW BRUNSWICK, QUEBEC. <bold>UNITED STATES</bold>: INDIANA: Parke. MARYLAND: Calvert, Prince Georges. MASSACHUSETTS: Middlesex. NEW HAMPSHIRE: Carroll, Grafton, Strafford. PENNSYLVANIA: Warren. RHODE ISLAND: Kent. TENNESSEE: Sevier. VIRGINIA. (complete label data in Appendix 1).</p></tp:treatment-sec><tp:treatment-sec sec-type="Types"><title>Types.</title><p><italic><tp:taxon-name>Holostrophus discolor</tp:taxon-name></italic> Horn. LECTOTYPE, sex unknown, labeled “Va. / Henry Ulke Beetle Coll. CMNH Acc. No. 1645 / Holostrophus discolor Horn”, in CMNH. Paralectotype in MCZ.</p></tp:treatment-sec><tp:treatment-sec sec-type="Natural history"><title>Natural history.</title><p>Label data: in polypore fungus; malaise trap (NH, August); intercept trap (PA, July-August; RI, July-August); on or near fleshy polypore fungi on beech log. According to <xref ref-type="bibr" rid="B10">Chantal (1985)</xref>, individuals of this species are captured on small polypores on trunks of trees, especially <italic><tp:taxon-name>Prunus pensylvanica</tp:taxon-name></italic> and maples (<italic><tp:taxon-name>Acer</tp:taxon-name></italic> spp.).</p></tp:treatment-sec><tp:treatment-sec><!--Section generated to contain objects referenced in tp:taxon-treatment.--><fig id="F1" position="float" orientation="portrait"><label>Figures 1–4. </label><caption><p>Nearctic <tp:taxon-name>Eustrophinae</tp:taxon-name>, dorsal habitus. <bold>1</bold> <italic><tp:taxon-name>Pseudoholostrophus impressicollis</tp:taxon-name></italic>, CA: Humboldt Co., TL = 4.9 mm <bold>2</bold> <italic><tp:taxon-name>Pseudoholostrophus discolor</tp:taxon-name></italic>, NH: Strafford Co., TL = 5.0 mm <bold>3</bold> <italic><tp:taxon-name>Holostrophus bifasciatus</tp:taxon-name></italic>, IL: Clark Co. TL = 5.0 mm <bold>4</bold> <italic><tp:taxon-name>Eustrophus tomentosus</tp:taxon-name></italic>, AZ: Coconino Co., TL = 5.5 mm.</p></caption><graphic xmlns:xlink="http://www.w3.org/1999/xlink" xlink:href="ZooKeys-188-001-g001.jpg" position="float" orientation="portrait" xlink:type="simple"/></fig><fig id="F4" position="float" orientation="portrait"><label>Figures 14–19.</label><caption><p>Nearctic <tp:taxon-name>Eustrophinae</tp:taxon-name>, left lateral view. <bold>14</bold> <italic><tp:taxon-name>Pseudoholostrophus impressicollis</tp:taxon-name></italic> <bold>15</bold> <italic><tp:taxon-name>Pseudoholostrophus discolor</tp:taxon-name></italic> <bold>16</bold> <italic><tp:taxon-name>Holostrophus bifasciatus</tp:taxon-name></italic> <bold>17</bold> <italic><tp:taxon-name>Eustrophus tomentosus</tp:taxon-name></italic> <bold>18</bold> <italic><tp:taxon-name>Eustrophopsis confinis</tp:taxon-name></italic> <bold>19</bold> <italic><tp:taxon-name>Eustrophopsis bicolor</tp:taxon-name></italic>.</p></caption><graphic xmlns:xlink="http://www.w3.org/1999/xlink" xlink:href="ZooKeys-188-001-g004.jpg" position="float" orientation="portrait" xlink:type="simple"/></fig><fig id="F6" position="float" orientation="portrait"><label>Figures 26–28.</label><caption><p>Nearctic <tp:taxon-name>Eustrophinae</tp:taxon-name>, frontal view of head. <bold>26</bold> <italic><tp:taxon-name>Pseudoholostrophus impressicollis</tp:taxon-name></italic>  <bold>27</bold> <italic><tp:taxon-name>Pseudoholostrophus discolor</tp:taxon-name></italic> <bold>28</bold> <italic><tp:taxon-name>Holostrophus bifasciatus</tp:taxon-name></italic>.</p></caption><graphic xmlns:xlink="http://www.w3.org/1999/xlink" xlink:href="ZooKeys-188-001-g006.jpg" position="float" orientation="portrait" xlink:type="simple"/></fig><fig id="F10" position="float" orientation="portrait"><label>Figures 38–43.</label><caption><p>Nearctic <tp:taxon-name>Eustrophinae</tp:taxon-name>, prosternal process. <bold>38</bold> <italic><tp:taxon-name>Pseudoholostrophus impressicollis</tp:taxon-name></italic>  <bold>39</bold> <italic><tp:taxon-name>Pseudoholostrophus discolor</tp:taxon-name></italic> <bold>40</bold> <italic><tp:taxon-name>Holostrophus bifasciatus</tp:taxon-name></italic> <bold>41</bold> <italic><tp:taxon-name>Eustrophus tomentosus</tp:taxon-name></italic> <bold>42</bold> <italic><tp:taxon-name>Eustrophopsis confinis</tp:taxon-name></italic>  <bold>43</bold> <italic><tp:taxon-name>Eustrophopsis bicolor</tp:taxon-name></italic>.</p></caption><graphic xmlns:xlink="http://www.w3.org/1999/xlink" xlink:href="ZooKeys-188-001-g010.jpg" position="float" orientation="portrait" xlink:type="simple"/></fig><fig id="F16" position="float" orientation="portrait"><label>Figure 65.</label><caption><p>Known distributions of <italic><tp:taxon-name>Pseudoholostrophus impressicollis</tp:taxon-name></italic> (■ – Canada; grey shading – United States) and <italic><tp:taxon-name>Pseudoholostrophus discolor</tp:taxon-name></italic> (● – Canada; black shading – United States; dot represents state record)</p></caption><graphic xmlns:xlink="http://www.w3.org/1999/xlink" xlink:href="ZooKeys-188-001-g016.jpg" position="float" orientation="portrait" xlink:type="simple"/></fig></tp:treatment-sec><ref-list><ref id="B24"><mixed-citation xmlns:xlink="http://www.w3.org/1999/xlink" xlink:type="simple"><person-group><name name-style="western"><surname>Horn</surname><given-names>GH</given-names></name></person-group> (<year>1888</year>)<article-title> Miscellaneous coleopterous studies.</article-title><source>Transactions of the American Entomological Society </source><volume>15</volume>: <fpage>26</fpage>-<lpage>48</lpage></mixed-citation></ref><ref id="B23"><mixed-citation xmlns:xlink="http://www.w3.org/1999/xlink" xlink:type="simple"><person-group><name name-style="western"><surname>Henshaw</surname><given-names>S</given-names></name></person-group> (<year>1889</year>)<article-title> Second supplement to the list of Coleoptera of America, north of Mexico.</article-title><source>Entomologica Americana </source><volume>5</volume>: <fpage>127</fpage>-<lpage>138</lpage>.</mixed-citation></ref><ref id="B7"><mixed-citation xmlns:xlink="http://www.w3.org/1999/xlink" xlink:type="simple"><person-group><name name-style="western"><surname>Champion</surname><given-names>GC</given-names></name></person-group> (<year>1898</year>)<article-title> A list of the Lagriidae, Othniidae, Nilionidae, Petriidae, Pythidae, Melandryidae, Pedilidae (part), Pyrochroidae and Mordellidae, supplementary to the “Munich” catalogue.</article-title><source>Annales de la Société entomologique de Belgique </source><volume>42</volume>: <fpage>46</fpage>-<lpage>104</lpage>.</mixed-citation></ref><ref id="B35"><mixed-citation xmlns:xlink="http://www.w3.org/1999/xlink" xlink:type="simple"><person-group><name name-style="western"><surname>Leng</surname><given-names>CW</given-names></name></person-group> (<year>1920</year>)<source> Catalogue of the Coleoptera of America, north of Mexico.</source><publisher-name>John D. Sherman, Jr.</publisher-name>, <publisher-loc>Mt. Vernon</publisher-loc>, <lpage>470</lpage> pp.</mixed-citation></ref><ref id="B12"><mixed-citation xmlns:xlink="http://www.w3.org/1999/xlink" xlink:type="simple"><person-group><name name-style="western"><surname>Csiki</surname><given-names>E</given-names></name></person-group> (<year>1924</year>)<source> Pars 77. Serropalpidae. Coleopterorum Catalogus. Vol. 17. Berlin, W. Junk.</source></mixed-citation></ref><ref id="B37"><mixed-citation xmlns:xlink="http://www.w3.org/1999/xlink" xlink:type="simple"><person-group><name name-style="western"><surname>LeSage</surname><given-names>L</given-names></name></person-group> (<year>1991</year>)<source> Family Melandryidae, false darkling beetles. In: Bousquet Y (Ed.). Checklist of Beetles of Canada and Alaska. Agriculture Canada, Ottawa, 245–248.</source></mixed-citation></ref><ref id="B52"><mixed-citation xmlns:xlink="http://www.w3.org/1999/xlink" xlink:type="simple"><person-group><name name-style="western"><surname>Poole</surname><given-names>RW</given-names></name><name name-style="western"><surname>Gentili</surname><given-names>P</given-names></name></person-group> (<role>Eds</role>) (<year>1996</year>)<source> Fauna Insecta Nearctica. Vol. 1: Coleoptera, Strepsiptera. Entomological Information Services, Rockville MD. 827 pp.</source></mixed-citation></ref><ref id="B46"><mixed-citation xmlns:xlink="http://www.w3.org/1999/xlink" xlink:type="simple"><person-group><name name-style="western"><surname>Nikitsky</surname><given-names>NB</given-names></name></person-group> (<year>1998</year>)<source> Generic Classification of the Beetle Family Tetratomidae (Coleoptera, Tenebrionoidea) of the world, with description of new taxa. Pensoft Series Faunistica (9), 80 pp., Pensoft, Sofia.</source></mixed-citation></ref><ref id="B67"><mixed-citation xmlns:xlink="http://www.w3.org/1999/xlink" xlink:type="simple"><person-group><name name-style="western"><surname>Young</surname><given-names>DK</given-names></name><name name-style="western"><surname>Pollock</surname><given-names>DA</given-names></name></person-group> (<year>2002</year>)<source> Family 99. Tetratomidae. In: Arnett RH Jr., Thomas M, Skelley P, Frank J (Eds). American Beetles. Volume 2. Polyphaga: Scarabaeoidea through Curculionoidea. CRC Press, Boca Raton, 413–416.</source></mixed-citation></ref><ref id="B51"><mixed-citation xmlns:xlink="http://www.w3.org/1999/xlink" xlink:type="simple"><person-group><name name-style="western"><surname>Pollock</surname><given-names>DA</given-names></name></person-group> (<year>2008</year>)<article-title> Review of the Canadian Eustrophinae (Coleoptera, Tetratomidae).</article-title><source>ZooKeys </source><volume>2</volume>: <fpage>261</fpage>-<lpage>290</lpage>. doi: <ext-link ext-link-type="uri" xlink:href="http://dx.doi.org/10.3897/zookeys.2.30" xlink:type="simple">10.3897/zookeys.2.30</ext-link></mixed-citation></ref><ref id="B10"><mixed-citation xmlns:xlink="http://www.w3.org/1999/xlink" xlink:type="simple"><person-group><name name-style="western"><surname>Chantal</surname><given-names>C</given-names></name></person-group> (<year>1985</year>)<source> Les Tetratomidae (Coleoptera) du Québec. Fabreries 11(3): 43–66 + maps.</source></mixed-citation></ref></ref-list></tp:taxon-treatment>
