# Supplementary material for: Review of the Eustrophinae (Coleoptera, Tetratomidae) of America north of Mexico
Source: Zookeys. 2012 May 2;(188):1–153. doi: 10.3897/zookeys.188.2976 (PMC3345898; doi:10.3897/zookeys.188.2976)
Supplement: XML Treatment for Holostrophus [file zookeys.188.2976-treatment5.xml]

<!DOCTYPE tp:taxon-treatment
  PUBLIC "-//TaxonX//DTD Taxonomic Treatment Publishing DTD v0 20100105//EN" "tax-treatment-NSO.dtd">
<tp:taxon-treatment xmlns:tp="http://www.plazi.org/taxpub"><tp:treatment-meta><mixed-citation publication-type="journal"><person-group><name><surname>Pollock</surname><given-names>Darren A.</given-names></name></person-group><article-title>Review of the Eustrophinae (Coleoptera, Tetratomidae) of America north of Mexico</article-title><source>Zookeys</source><day>2</day><month>5</month><year>2012</year><volume>2012</volume><issue>188</issue><fpage>1</fpage><lpage>153</lpage><pub-id pub-id-type="doi">10.3897/zookeys.188.2976</pub-id></mixed-citation></tp:treatment-meta><tp:nomenclature><tp:taxon-name>
                            <tp:taxon-name-part taxon-name-part-type="genus">Holostrophus</tp:taxon-name-part>
                        <object-id xmlns:xlink="http://www.w3.org/1999/xlink" xlink:type="simple">http://species-id.net/wiki/Holostrophus</object-id>
								</tp:taxon-name><tp:taxon-authority>Horn 1888</tp:taxon-authority><tp:nomenclature-citation-list><tp:nomenclature-citation><tp:taxon-name>Holostrophus</tp:taxon-name><comment><xref ref-type="bibr" rid="B24">Horn 1888</xref>: 32.—Type species: <italic><tp:taxon-name>Eustrophus bifasciatus</tp:taxon-name></italic> Say (subs. des.; <xref ref-type="bibr" rid="B46">Nikitsky 1998</xref>: 48); <xref ref-type="bibr" rid="B4">Blatchley 1910</xref>: 1293; <xref ref-type="bibr" rid="B8">Champion 1915</xref>: 139; <xref ref-type="bibr" rid="B35">Leng 1920</xref>: 238; <xref ref-type="bibr" rid="B21">Hatch 1965</xref>: 66; <xref ref-type="bibr" rid="B44">Nikitsky 1989</xref>: 17; <xref ref-type="bibr" rid="B37">LeSage 1991</xref>: 246; <xref ref-type="bibr" rid="B45">Nikitsky 1992</xref>: 434; <xref ref-type="bibr" rid="B52">Poole and Gentili 1996</xref>: 299; <xref ref-type="bibr" rid="B67">Young and Pollock 2002</xref>: 416; <xref ref-type="bibr" rid="B47">Nikitsky 2007</xref>: 13; <xref ref-type="bibr" rid="B48">Nikitsky 2008</xref>: 63; <xref ref-type="bibr" rid="B51">Pollock 2008</xref>: 270.</comment></tp:nomenclature-citation></tp:nomenclature-citation-list></tp:nomenclature><tp:treatment-sec sec-type="Note"><title>Note.</title><p>According to <xref ref-type="bibr" rid="B47">Nikitsky (2007)</xref>, this genus comprises 19 world species, distributed in the Russian Far East, Korea, China, Japan, Oriental region, and in the Nearctic region. In North America, there is a single species: <italic><tp:taxon-name>Holostrophus bifasciatus</tp:taxon-name></italic> (Say). In further justifying his separation of the genera <italic><tp:taxon-name>Pseudoholostrophus</tp:taxon-name></italic> and <italic><tp:taxon-name>Holostrophus</tp:taxon-name></italic>, Nikitsky (1998: 40) stated that “it seems noteworthy that species of <italic><tp:taxon-name>Pseudoholostrophus</tp:taxon-name></italic> display the elytra either one-color but not black or with a light humeral spot only, or with a clarified diffused transverse fascia in basal part. A more clearly evident reddish-yellow or red spotty pattern of the elytra is characteristic of <italic><tp:taxon-name>Holostrophus</tp:taxon-name></italic>,<!--PageBreak--> not <italic><tp:taxon-name>Pseudoholostrophus</tp:taxon-name></italic>”. <xref ref-type="bibr" rid="B47">Nikitsky (2007)</xref> added a new subgenus (<italic><tp:taxon-name>Paraholostrophus</tp:taxon-name></italic>), based on three Oriental species. The sole Nearctic species is a representative of the nominative subgenus.</p></tp:treatment-sec><ref-list><ref id="B24"><mixed-citation xmlns:xlink="http://www.w3.org/1999/xlink" xlink:type="simple"><person-group><name name-style="western"><surname>Horn</surname><given-names>GH</given-names></name></person-group> (<year>1888</year>)<article-title> Miscellaneous coleopterous studies.</article-title><source>Transactions of the American Entomological Society </source><volume>15</volume>: <fpage>26</fpage>-<lpage>48</lpage></mixed-citation></ref><ref id="B46"><mixed-citation xmlns:xlink="http://www.w3.org/1999/xlink" xlink:type="simple"><person-group><name name-style="western"><surname>Nikitsky</surname><given-names>NB</given-names></name></person-group> (<year>1998</year>)<source> Generic Classification of the Beetle Family Tetratomidae (Coleoptera, Tenebrionoidea) of the world, with description of new taxa. Pensoft Series Faunistica (9), 80 pp., Pensoft, Sofia.</source></mixed-citation></ref><ref id="B4"><mixed-citation xmlns:xlink="http://www.w3.org/1999/xlink" xlink:type="simple"><person-group><name name-style="western"><surname>Blatchley</surname><given-names>WS</given-names></name></person-group> (<year>1910</year>)<source> An Illustrated Descriptive Catalogue of the Coleoptera or Beetles (Exclusive of the Rhynchophora) Known to Occur in Indiana — With Bibliography and Descriptions of New Species. The Nature Publishing Co., Indianapolis. 1386 pp.</source></mixed-citation></ref><ref id="B8"><mixed-citation xmlns:xlink="http://www.w3.org/1999/xlink" xlink:type="simple"><person-group><name name-style="western"><surname>Champion</surname><given-names>GC</given-names></name></person-group> (<year>1915</year>)<article-title> Notes on Melandryidae.</article-title><source>Entomologists Monthly Magazine </source><volume>51</volume>: <fpage>138</fpage>-<lpage>140</lpage>.</mixed-citation></ref><ref id="B35"><mixed-citation xmlns:xlink="http://www.w3.org/1999/xlink" xlink:type="simple"><person-group><name name-style="western"><surname>Leng</surname><given-names>CW</given-names></name></person-group> (<year>1920</year>)<source> Catalogue of the Coleoptera of America, north of Mexico.</source><publisher-name>John D. Sherman, Jr.</publisher-name>, <publisher-loc>Mt. Vernon</publisher-loc>, <lpage>470</lpage> pp.</mixed-citation></ref><ref id="B21"><mixed-citation xmlns:xlink="http://www.w3.org/1999/xlink" xlink:type="simple"><person-group><name name-style="western"><surname>Hatch</surname><given-names>MH</given-names></name></person-group> (<year>1965</year>)<source> The Beetles of the Pacific Northwest. Part IV: Macrodactyles, Palpicornes, and Heteromera. University of Washington Press, Seattle.</source></mixed-citation></ref><ref id="B44"><mixed-citation xmlns:xlink="http://www.w3.org/1999/xlink" xlink:type="simple"><person-group><name name-style="western"><surname>Nikitsky</surname><given-names>NB</given-names></name></person-group> (<year>1989</year>)<source> [The beetle families Tetratomidae and Melandryidae of the USSR Far East]. Sb. Trud. zool. Muz. MGU [Archives of Zoological Museum Moscow State University] 27: 1–87. [in Russian]</source></mixed-citation></ref><ref id="B37"><mixed-citation xmlns:xlink="http://www.w3.org/1999/xlink" xlink:type="simple"><person-group><name name-style="western"><surname>LeSage</surname><given-names>L</given-names></name></person-group> (<year>1991</year>)<source> Family Melandryidae, false darkling beetles. In: Bousquet Y (Ed.). Checklist of Beetles of Canada and Alaska. Agriculture Canada, Ottawa, 245–248.</source></mixed-citation></ref><ref id="B45"><mixed-citation xmlns:xlink="http://www.w3.org/1999/xlink" xlink:type="simple"><person-group><name name-style="western"><surname>Nikitsky</surname><given-names>NB</given-names></name></person-group> (<year>1992</year>)<source> [Fam. Tetratomidae]. In: Ler PA (Ed.). Opredelitel’ Nasekomykh Dal’nego Vostoka SSSR v Shesti Tomakh 3 (2): 426–435. Nauka, Sankt-Peterburg. [in Russian].</source></mixed-citation></ref><ref id="B52"><mixed-citation xmlns:xlink="http://www.w3.org/1999/xlink" xlink:type="simple"><person-group><name name-style="western"><surname>Poole</surname><given-names>RW</given-names></name><name name-style="western"><surname>Gentili</surname><given-names>P</given-names></name></person-group> (<role>Eds</role>) (<year>1996</year>)<source> Fauna Insecta Nearctica. Vol. 1: Coleoptera, Strepsiptera. Entomological Information Services, Rockville MD. 827 pp.</source></mixed-citation></ref><ref id="B67"><mixed-citation xmlns:xlink="http://www.w3.org/1999/xlink" xlink:type="simple"><person-group><name name-style="western"><surname>Young</surname><given-names>DK</given-names></name><name name-style="western"><surname>Pollock</surname><given-names>DA</given-names></name></person-group> (<year>2002</year>)<source> Family 99. Tetratomidae. In: Arnett RH Jr., Thomas M, Skelley P, Frank J (Eds). American Beetles. Volume 2. Polyphaga: Scarabaeoidea through Curculionoidea. CRC Press, Boca Raton, 413–416.</source></mixed-citation></ref><ref id="B47"><mixed-citation xmlns:xlink="http://www.w3.org/1999/xlink" xlink:type="simple"><person-group><name name-style="western"><surname>Nikitsky</surname><given-names>NB</given-names></name></person-group> (<year>2007</year>)<article-title> The beetles of the genus <italic>Holostrophus</italic> Horn, 1888 (Coleoptera, Tetratomidae, Eustrophinae, Holostrophini) of the world fauna. Biulleten’ Moskovskogo Obshchestva Ispytatelei Prirody.</article-title><source>Otdel biologicheskii </source><volume>112</volume> (<issue>1</issue>): <fpage>13</fpage>-<lpage>30</lpage>. [in Russian, with English summary]</mixed-citation></ref><ref id="B48"><mixed-citation xmlns:xlink="http://www.w3.org/1999/xlink" xlink:type="simple"><person-group><name name-style="western"><surname>Nikitsky</surname><given-names>NB</given-names></name></person-group> (<year>2008</year>)<source> Family Tetratomidae Billberg, 1820. In: Löbl I, Smetana A (Eds). Catalogue of Palaearctic Coleoptera. Volume 5. Apollo Books. Stenstrup, Denmark, 62–64.</source></mixed-citation></ref><ref id="B51"><mixed-citation xmlns:xlink="http://www.w3.org/1999/xlink" xlink:type="simple"><person-group><name name-style="western"><surname>Pollock</surname><given-names>DA</given-names></name></person-group> (<year>2008</year>)<article-title> Review of the Canadian Eustrophinae (Coleoptera, Tetratomidae).</article-title><source>ZooKeys </source><volume>2</volume>: <fpage>261</fpage>-<lpage>290</lpage>. doi: <ext-link ext-link-type="uri" xlink:href="http://dx.doi.org/10.3897/zookeys.2.30" xlink:type="simple">10.3897/zookeys.2.30</ext-link></mixed-citation></ref></ref-list></tp:taxon-treatment>
