# Supplementary material for: Review of the Eustrophinae (Coleoptera, Tetratomidae) of America north of Mexico
Source: Zookeys. 2012 May 2;(188):1–153. doi: 10.3897/zookeys.188.2976 (PMC3345898; doi:10.3897/zookeys.188.2976)
Supplement: XML Treatment for Holostrophus bifasciatus [file zookeys.188.2976-treatment6.xml]

<!DOCTYPE tp:taxon-treatment
  PUBLIC "-//TaxonX//DTD Taxonomic Treatment Publishing DTD v0 20100105//EN" "tax-treatment-NSO.dtd">
<tp:taxon-treatment xmlns:tp="http://www.plazi.org/taxpub"><tp:treatment-meta><mixed-citation publication-type="journal"><person-group><name><surname>Pollock</surname><given-names>Darren A.</given-names></name></person-group><article-title>Review of the Eustrophinae (Coleoptera, Tetratomidae) of America north of Mexico</article-title><source>Zookeys</source><day>2</day><month>5</month><year>2012</year><volume>2012</volume><issue>188</issue><fpage>1</fpage><lpage>153</lpage><pub-id pub-id-type="doi">10.3897/zookeys.188.2976</pub-id></mixed-citation></tp:treatment-meta><tp:nomenclature><tp:taxon-name>
                            <tp:taxon-name-part taxon-name-part-type="genus">Holostrophus</tp:taxon-name-part>
                            <tp:taxon-name-part taxon-name-part-type="species">bifasciatus</tp:taxon-name-part>
                        <object-id xmlns:xlink="http://www.w3.org/1999/xlink" xlink:type="simple">http://species-id.net/wiki/Holostrophus_bifasciatus</object-id>
								</tp:taxon-name><tp:taxon-authority>(Say, 1824)</tp:taxon-authority><xref ref-type="fig" rid="F1">Figures 3</xref><xref ref-type="fig" rid="F4">16</xref><xref ref-type="fig" rid="F6">28</xref><xref ref-type="fig" rid="F10">40</xref><xref ref-type="fig" rid="F17">66</xref><tp:nomenclature-citation-list><tp:nomenclature-citation><tp:taxon-name>Mycetophagus 4 maculatus</tp:taxon-name><comment><xref ref-type="bibr" rid="B42">Melsheimer 1806</xref>: 14 [catalogue].—(“Pennsylvania”).</comment></tp:nomenclature-citation><tp:nomenclature-citation><tp:taxon-name>Eustrophus bifasciatus</tp:taxon-name><comment><xref ref-type="bibr" rid="B55">Say 1824</xref>: 282.—(“Inhabits United States...I obtained a specimen many years ago near Philadelphia, and we lately captured another in the North-Western Territory”); <xref ref-type="bibr" rid="B41">Melsheimer 1853</xref>: 143; <xref ref-type="bibr" rid="B11">Crotch 1873</xref>: 112; <xref ref-type="bibr" rid="B22">Henshaw 1885</xref>: 124.</comment></tp:nomenclature-citation><tp:nomenclature-citation><tp:taxon-name>Eustrophus 4-maculatus</tp:taxon-name><comment><xref ref-type="bibr" rid="B40">Melsheimer 1846</xref>: 58.—<xref ref-type="bibr" rid="B41">Melsheimer 1853</xref>: 143 (syn.); <xref ref-type="bibr" rid="B35">Leng 1920</xref>: 238; <xref ref-type="bibr" rid="B12">Csiki 1924</xref>: 9; <xref ref-type="bibr" rid="B52">Poole and Gentili 1996</xref>: 299; <xref ref-type="bibr" rid="B37">LeSage 1991</xref>: 246.</comment></tp:nomenclature-citation><tp:nomenclature-citation><tp:taxon-name>Holostrophus bifasciatus</tp:taxon-name><comment> (Say).—<xref ref-type="bibr" rid="B24">Horn 1888</xref>: 36; <xref ref-type="bibr" rid="B7">Champion 1898</xref>: 66; <xref ref-type="bibr" rid="B4">Blatchley 1910</xref>: 1293; <xref ref-type="bibr" rid="B35">Leng 1920</xref>: 238; <xref ref-type="bibr" rid="B12">Csiki 1924</xref>: 9; <xref ref-type="bibr" rid="B52">Poole and Gentili 1996</xref>: 299; <xref ref-type="bibr" rid="B37">LeSage 1991</xref>: 246; <xref ref-type="bibr" rid="B67">Young and Pollock 2002</xref>: 416; <xref ref-type="bibr" rid="B51">Pollock 2008</xref>: 271, 290; <xref ref-type="bibr" rid="B39">Majka and Pollock 2010</xref>: 455.</comment></tp:nomenclature-citation></tp:nomenclature-citation-list></tp:nomenclature><tp:treatment-sec sec-type="Diagnosis"><title>Diagnosis.</title><p><italic><tp:taxon-name>Holostrophus bifasciatus</tp:taxon-name></italic> is the only Nearctic species of <tp:taxon-name>Eustrophinae</tp:taxon-name> with a distinct, quadrimaculate elytral color pattern; other diagnostic features include the widely separated eyes and smooth meso- and metatibiae (without oblique ridges).</p></tp:treatment-sec><tp:treatment-sec sec-type="Description"><title>Description</title><p>(from <xref ref-type="bibr" rid="B51">Pollock 2008</xref>: 271) TL 4.1–5.5 mm; GEW 1.9–2.5 mm. Body elongate oval, distinctly tapered posteriorly (<xref ref-type="fig" rid="F1">Fig. 3</xref>), distinctly convex dorsally (<xref ref-type="fig" rid="F4">Fig. 16</xref>); dorsal color dark rufous to almost black; in most specimens, color of pronotum lighter than color of elytra; elytra with 4 yellow-red, subquadrate maculae (<xref ref-type="fig" rid="F1">Figures 3</xref>, <xref ref-type="fig" rid="F4">16</xref>): anterior pair near humeri and not attaining suture, posterior pair in apical third of elytra, attaining suture in some specimens; antennomeres uniformly rufous in color, antennomere 11 slightly lighter in color than preceding articles; venter uniformly dark rufous; dorsal pubescence relatively short, inconspicuous; eyes widely separated (space &gt; 3× length of antennomere 1), medial margin of eye moderately deeply emarginate (<xref ref-type="fig" rid="F6">Fig. 28</xref>); antennae (<xref ref-type="fig" rid="F6">Fig. 28</xref>) relatively short, antennomeres 7–11 distinctly widened; antennomere 7 triangular, 8–10 distinctly wider than long; antennal sensilla completely annular; last maxillary palpomere slightly widened, subsecuriform; prosternal process (<xref ref-type="fig" rid="F10">Fig. 40</xref>) elongate, spatulate distally, extended to past posterior margin of procoxae, bent dorsally at distal end; prothoracic episternal suture absent; elytral punctation fine, not arranged in longitudinal striae; meso- and metatibiae with scattered short spines, oblique ridges absent.</p></tp:treatment-sec><tp:treatment-sec sec-type="Distribution"><title>Distribution</title><p>(<xref ref-type="fig" rid="F17">Fig. 66</xref>). The range of this species encompasses much of eastern North America, with only several records from west of the Mississippi River in the United States. The westernmost record from Canada is from northwestern Ontario. The 557 specimens examined are from the following: <bold>CANADA</bold>: NOVA SCO<!--PageBreak-->TIA, ONTARIO, PRINCE EDWARD ISLAND, QUEBEC. <bold>UNITED STATES</bold>: ALABAMA: Dale, Lee, Shelby. ARKANSAS: Drew, Logan, Newton, Polk, Pulaski, Washington. CONNECTICUT: Fairfield, Hartford, Litchfield, New Haven. DELAWARE: Sussex. DISTRICT OF COLUMBIA. FLORIDA: Hamilton, Liberty, Monroe. GEORGIA: Bartow, Clarke, Fulton, Jackson, Taliaferro. ILLINOIS: Bond, Carroll, Champaign, Clark, Coles, Cook, DuPage, Edgar, Kendall, Knox, LaSalle, Peoria, Putnam, St. Clair, Sangamon, Union, Wabash, Will. INDIANA: Marion, Parke, Porter, Posey, Wayne. IOWA: Johnson. KANSAS: Shawnee. KENTUCKY: Butler, Jefferson. LOUISIANA: Natchitoches. MAINE: Kennebec. MARYLAND: Baltimore, Calvert, Cecil, Dorchester, Harford, Montgomery, Prince George’s, Talbot, Wicomico, Worcester. MASSACHUSETTS: Hampden, Hampshire, Middlesex, Norfolk, Suffolk. MICHIGAN: Livingston, Oakland, Wayne. MINNESOTA: Cook. MISSISSIPPI: George. MISSOURI: Hickory, Randolph, St. Louis. NEBRASKA: Sarpy. NEW HAMPSHIRE: Hillsborough, Rockingham, Strafford. NEW JERSEY: Bergen, Burlington, Cumberland, Essex, Middlesex, Ocean. NEW YORK: Bronx, Erie, Monroe, Onondaga, Orange, Richmond, Suffolk, Queens, Tompkins, Westchester. NORTH CAROLINA: Buncombe, Gaston, Moore, Wake. OHIO: Clark, Hamilton, Franklin, Ross, Wyandot. PENNSYLVANIA: Adams, Allegheny, Armstrong, Berks, Dauphin, Philadelphia, Pike, Westmoreland. SOUTH CAROLINA: Florence, Oconee, Pickens. TENNESSEE: Chester, Cumberland, Morgan. TEXAS: Sabine. VIRGINIA: Bath, Clarke, Fairfax, Lee. WEST VIRGINIA: Berkeley, Kanawha, Lewis, Morgan, Roane. WISCONSIN: Dane, Grant, Waukesha. (Complete label data given in Appendix 1).</p></tp:treatment-sec><tp:treatment-sec sec-type="Types"><title>Types.</title><p><italic><tp:taxon-name>Eustrophus bifasciatus</tp:taxon-name></italic> Say. NEOTYPE (designated by <xref ref-type="bibr" rid="B51">Pollock 2008</xref>), sex unknown, labeled “[faded pink circle] / E. bifasciatus Say 4-maculatus Mels.”, in MCZ (LeConte collection).</p></tp:treatment-sec><tp:treatment-sec sec-type="Natural history"><title>Natural history.</title><p>Specimens have been collected in association with dead logs and/or associated fungi. Label data: <italic><tp:taxon-name>Laetiporus sulphureus</tp:taxon-name></italic> (AR); ex polypore in pine logs (AR); <italic><tp:taxon-name>Trametes versicolor</tp:taxon-name></italic> (AR); <italic><tp:taxon-name>Schizopora paradoxa</tp:taxon-name></italic> (AR); BLT (June, AL); ex polypore on cherry tree (AR); under loose pine bark (DE); under pine bark (GA); Malaise trap (March, June, GA); oak log (IL); sugar trap (May, IL); UV light (April, IL); flight trap (Aug-Sept, IL). <xref ref-type="bibr" rid="B10">Chantal (1985)</xref> stated that specimens have been collected from under bark of fallen <italic><tp:taxon-name>Pinus strobus</tp:taxon-name></italic>, on which polypores were growing; also, specimens are known from <italic><tp:taxon-name>Polyporus betulinus</tp:taxon-name></italic>.</p></tp:treatment-sec><tp:treatment-sec><!--Section generated to contain objects referenced in tp:taxon-treatment.--><fig id="F1" position="float" orientation="portrait"><label>Figures 1–4. </label><caption><p>Nearctic <tp:taxon-name>Eustrophinae</tp:taxon-name>, dorsal habitus. <bold>1</bold> <italic><tp:taxon-name>Pseudoholostrophus impressicollis</tp:taxon-name></italic>, CA: Humboldt Co., TL = 4.9 mm <bold>2</bold> <italic><tp:taxon-name>Pseudoholostrophus discolor</tp:taxon-name></italic>, NH: Strafford Co., TL = 5.0 mm <bold>3</bold> <italic><tp:taxon-name>Holostrophus bifasciatus</tp:taxon-name></italic>, IL: Clark Co. TL = 5.0 mm <bold>4</bold> <italic><tp:taxon-name>Eustrophus tomentosus</tp:taxon-name></italic>, AZ: Coconino Co., TL = 5.5 mm.</p></caption><graphic xmlns:xlink="http://www.w3.org/1999/xlink" xlink:href="ZooKeys-188-001-g001.jpg" position="float" orientation="portrait" xlink:type="simple"/></fig><fig id="F4" position="float" orientation="portrait"><label>Figures 14–19.</label><caption><p>Nearctic <tp:taxon-name>Eustrophinae</tp:taxon-name>, left lateral view. <bold>14</bold> <italic><tp:taxon-name>Pseudoholostrophus impressicollis</tp:taxon-name></italic> <bold>15</bold> <italic><tp:taxon-name>Pseudoholostrophus discolor</tp:taxon-name></italic> <bold>16</bold> <italic><tp:taxon-name>Holostrophus bifasciatus</tp:taxon-name></italic> <bold>17</bold> <italic><tp:taxon-name>Eustrophus tomentosus</tp:taxon-name></italic> <bold>18</bold> <italic><tp:taxon-name>Eustrophopsis confinis</tp:taxon-name></italic> <bold>19</bold> <italic><tp:taxon-name>Eustrophopsis bicolor</tp:taxon-name></italic>.</p></caption><graphic xmlns:xlink="http://www.w3.org/1999/xlink" xlink:href="ZooKeys-188-001-g004.jpg" position="float" orientation="portrait" xlink:type="simple"/></fig><fig id="F6" position="float" orientation="portrait"><label>Figures 26–28.</label><caption><p>Nearctic <tp:taxon-name>Eustrophinae</tp:taxon-name>, frontal view of head. <bold>26</bold> <italic><tp:taxon-name>Pseudoholostrophus impressicollis</tp:taxon-name></italic>  <bold>27</bold> <italic><tp:taxon-name>Pseudoholostrophus discolor</tp:taxon-name></italic> <bold>28</bold> <italic><tp:taxon-name>Holostrophus bifasciatus</tp:taxon-name></italic>.</p></caption><graphic xmlns:xlink="http://www.w3.org/1999/xlink" xlink:href="ZooKeys-188-001-g006.jpg" position="float" orientation="portrait" xlink:type="simple"/></fig><fig id="F10" position="float" orientation="portrait"><label>Figures 38–43.</label><caption><p>Nearctic <tp:taxon-name>Eustrophinae</tp:taxon-name>, prosternal process. <bold>38</bold> <italic><tp:taxon-name>Pseudoholostrophus impressicollis</tp:taxon-name></italic>  <bold>39</bold> <italic><tp:taxon-name>Pseudoholostrophus discolor</tp:taxon-name></italic> <bold>40</bold> <italic><tp:taxon-name>Holostrophus bifasciatus</tp:taxon-name></italic> <bold>41</bold> <italic><tp:taxon-name>Eustrophus tomentosus</tp:taxon-name></italic> <bold>42</bold> <italic><tp:taxon-name>Eustrophopsis confinis</tp:taxon-name></italic>  <bold>43</bold> <italic><tp:taxon-name>Eustrophopsis bicolor</tp:taxon-name></italic>.</p></caption><graphic xmlns:xlink="http://www.w3.org/1999/xlink" xlink:href="ZooKeys-188-001-g010.jpg" position="float" orientation="portrait" xlink:type="simple"/></fig><fig id="F17" position="float" orientation="portrait"><label>Figure 66.</label><caption><p>Known distribution of <italic><tp:taxon-name>Holostrophus bifasciatus</tp:taxon-name></italic>.</p></caption><graphic xmlns:xlink="http://www.w3.org/1999/xlink" xlink:href="ZooKeys-188-001-g017.jpg" position="float" orientation="portrait" xlink:type="simple"/></fig></tp:treatment-sec><ref-list><ref id="B42"><mixed-citation xmlns:xlink="http://www.w3.org/1999/xlink" xlink:type="simple"><person-group><name name-style="western"><surname>Melsheimer</surname><given-names>FV</given-names></name></person-group> (<year>1806</year>)<source> A catalogue of insects of Pennsylvania. WD Lepper, Hanover PA. 60 pp.</source></mixed-citation></ref><ref id="B55"><mixed-citation xmlns:xlink="http://www.w3.org/1999/xlink" xlink:type="simple"><person-group><name name-style="western"><surname>Say</surname><given-names>T</given-names></name></person-group> (<year>1824</year>)<source> Class Insecta. In: Keating WH (Ed.). Narrative of an expedition to the source of St. Peter’s River, Lake Winnepeek, Lake of the Woods, performed in the year 1823, by order of the Hon. J.C. Calhoun, Secretary of War, under the command of Stephen H. Long, Major U.S.T.E. Vol. II. Carey &amp; Lea, Philadelphia, 268–378.</source></mixed-citation></ref><ref id="B41"><mixed-citation xmlns:xlink="http://www.w3.org/1999/xlink" xlink:type="simple"><person-group><name name-style="western"><surname>Melsheimer</surname><given-names>FE</given-names></name></person-group> (<year>1853</year>)<source> Catalogue of the described Coleoptera of the United States. Revised by S.S. Haldeman and J. L. LeConte. Washington, Smithsonian Institution. xvi + 174 pp.</source></mixed-citation></ref><ref id="B11"><mixed-citation xmlns:xlink="http://www.w3.org/1999/xlink" xlink:type="simple"><person-group><name name-style="western"><surname>Crotch</surname><given-names>GR</given-names></name></person-group> (<year>1873</year>)<source> Check list of the Coleoptera of America, North of Mexico. Naturalists’ Agency, Salem MA.</source></mixed-citation></ref><ref id="B22"><mixed-citation xmlns:xlink="http://www.w3.org/1999/xlink" xlink:type="simple"><person-group><name name-style="western"><surname>Henshaw</surname><given-names>S</given-names></name></person-group> (<year>1885</year>)<source> List of the Coleoptera of America, north of Mexico. Entomological Society of America, Philadelphia. </source>doi: <ext-link ext-link-type="uri" xlink:href="http://dx.doi.org/10.5962/bhl.title.13151" xlink:type="simple">10.5962/bhl.title.13151</ext-link></mixed-citation></ref><ref id="B40"><mixed-citation xmlns:xlink="http://www.w3.org/1999/xlink" xlink:type="simple"><person-group><name name-style="western"><surname>Melsheimer</surname><given-names>FE</given-names></name></person-group> (<year>1846</year>)<article-title> Descriptions of new species of Coleoptera of the United States.</article-title><source>Proceedings of the Academy of Natural Sciences of Philadelphia </source><volume>3</volume>: <fpage>53</fpage>-<lpage>66</lpage>.</mixed-citation></ref><ref id="B35"><mixed-citation xmlns:xlink="http://www.w3.org/1999/xlink" xlink:type="simple"><person-group><name name-style="western"><surname>Leng</surname><given-names>CW</given-names></name></person-group> (<year>1920</year>)<source> Catalogue of the Coleoptera of America, north of Mexico.</source><publisher-name>John D. Sherman, Jr.</publisher-name>, <publisher-loc>Mt. Vernon</publisher-loc>, <lpage>470</lpage> pp.</mixed-citation></ref><ref id="B12"><mixed-citation xmlns:xlink="http://www.w3.org/1999/xlink" xlink:type="simple"><person-group><name name-style="western"><surname>Csiki</surname><given-names>E</given-names></name></person-group> (<year>1924</year>)<source> Pars 77. Serropalpidae. Coleopterorum Catalogus. Vol. 17. Berlin, W. Junk.</source></mixed-citation></ref><ref id="B52"><mixed-citation xmlns:xlink="http://www.w3.org/1999/xlink" xlink:type="simple"><person-group><name name-style="western"><surname>Poole</surname><given-names>RW</given-names></name><name name-style="western"><surname>Gentili</surname><given-names>P</given-names></name></person-group> (<role>Eds</role>) (<year>1996</year>)<source> Fauna Insecta Nearctica. Vol. 1: Coleoptera, Strepsiptera. Entomological Information Services, Rockville MD. 827 pp.</source></mixed-citation></ref><ref id="B37"><mixed-citation xmlns:xlink="http://www.w3.org/1999/xlink" xlink:type="simple"><person-group><name name-style="western"><surname>LeSage</surname><given-names>L</given-names></name></person-group> (<year>1991</year>)<source> Family Melandryidae, false darkling beetles. In: Bousquet Y (Ed.). Checklist of Beetles of Canada and Alaska. Agriculture Canada, Ottawa, 245–248.</source></mixed-citation></ref><ref id="B24"><mixed-citation xmlns:xlink="http://www.w3.org/1999/xlink" xlink:type="simple"><person-group><name name-style="western"><surname>Horn</surname><given-names>GH</given-names></name></person-group> (<year>1888</year>)<article-title> Miscellaneous coleopterous studies.</article-title><source>Transactions of the American Entomological Society </source><volume>15</volume>: <fpage>26</fpage>-<lpage>48</lpage></mixed-citation></ref><ref id="B7"><mixed-citation xmlns:xlink="http://www.w3.org/1999/xlink" xlink:type="simple"><person-group><name name-style="western"><surname>Champion</surname><given-names>GC</given-names></name></person-group> (<year>1898</year>)<article-title> A list of the Lagriidae, Othniidae, Nilionidae, Petriidae, Pythidae, Melandryidae, Pedilidae (part), Pyrochroidae and Mordellidae, supplementary to the “Munich” catalogue.</article-title><source>Annales de la Société entomologique de Belgique </source><volume>42</volume>: <fpage>46</fpage>-<lpage>104</lpage>.</mixed-citation></ref><ref id="B4"><mixed-citation xmlns:xlink="http://www.w3.org/1999/xlink" xlink:type="simple"><person-group><name name-style="western"><surname>Blatchley</surname><given-names>WS</given-names></name></person-group> (<year>1910</year>)<source> An Illustrated Descriptive Catalogue of the Coleoptera or Beetles (Exclusive of the Rhynchophora) Known to Occur in Indiana — With Bibliography and Descriptions of New Species. The Nature Publishing Co., Indianapolis. 1386 pp.</source></mixed-citation></ref><ref id="B67"><mixed-citation xmlns:xlink="http://www.w3.org/1999/xlink" xlink:type="simple"><person-group><name name-style="western"><surname>Young</surname><given-names>DK</given-names></name><name name-style="western"><surname>Pollock</surname><given-names>DA</given-names></name></person-group> (<year>2002</year>)<source> Family 99. Tetratomidae. In: Arnett RH Jr., Thomas M, Skelley P, Frank J (Eds). American Beetles. Volume 2. Polyphaga: Scarabaeoidea through Curculionoidea. CRC Press, Boca Raton, 413–416.</source></mixed-citation></ref><ref id="B51"><mixed-citation xmlns:xlink="http://www.w3.org/1999/xlink" xlink:type="simple"><person-group><name name-style="western"><surname>Pollock</surname><given-names>DA</given-names></name></person-group> (<year>2008</year>)<article-title> Review of the Canadian Eustrophinae (Coleoptera, Tetratomidae).</article-title><source>ZooKeys </source><volume>2</volume>: <fpage>261</fpage>-<lpage>290</lpage>. doi: <ext-link ext-link-type="uri" xlink:href="http://dx.doi.org/10.3897/zookeys.2.30" xlink:type="simple">10.3897/zookeys.2.30</ext-link></mixed-citation></ref><ref id="B39"><mixed-citation xmlns:xlink="http://www.w3.org/1999/xlink" xlink:type="simple"><person-group><name name-style="western"><surname>Majka</surname><given-names>CG</given-names></name><name name-style="western"><surname>Pollock</surname><given-names>DA</given-names></name></person-group> (<year>2010</year>)<source> False darkling beetles (Coleoptera: Melandryidae) and allies of the Atlantic Maritime Ecozone. In: McAlpine DF, Smith IM (Eds). Assessment of Species Diversity in the Atlantic Maritime Ecozone. NRC Research Press, Ottawa, 453–463.</source></mixed-citation></ref><ref id="B10"><mixed-citation xmlns:xlink="http://www.w3.org/1999/xlink" xlink:type="simple"><person-group><name name-style="western"><surname>Chantal</surname><given-names>C</given-names></name></person-group> (<year>1985</year>)<source> Les Tetratomidae (Coleoptera) du Québec. Fabreries 11(3): 43–66 + maps.</source></mixed-citation></ref></ref-list></tp:taxon-treatment>
