# Supplementary material for: Review of the Eustrophinae (Coleoptera, Tetratomidae) of America north of Mexico
Source: Zookeys. 2012 May 2;(188):1–153. doi: 10.3897/zookeys.188.2976 (PMC3345898; doi:10.3897/zookeys.188.2976)
Supplement: XML Treatment for Eustrophus tomentosus [file zookeys.188.2976-treatment8.xml]

<!DOCTYPE tp:taxon-treatment
  PUBLIC "-//TaxonX//DTD Taxonomic Treatment Publishing DTD v0 20100105//EN" "tax-treatment-NSO.dtd">
<tp:taxon-treatment xmlns:tp="http://www.plazi.org/taxpub"><tp:treatment-meta><mixed-citation publication-type="journal"><person-group><name><surname>Pollock</surname><given-names>Darren A.</given-names></name></person-group><article-title>Review of the Eustrophinae (Coleoptera, Tetratomidae) of America north of Mexico</article-title><source>Zookeys</source><day>2</day><month>5</month><year>2012</year><volume>2012</volume><issue>188</issue><fpage>1</fpage><lpage>153</lpage><pub-id pub-id-type="doi">10.3897/zookeys.188.2976</pub-id></mixed-citation></tp:treatment-meta><tp:nomenclature><tp:taxon-name>
                            <tp:taxon-name-part taxon-name-part-type="genus">Eustrophus</tp:taxon-name-part>
                            <tp:taxon-name-part taxon-name-part-type="species">tomentosus</tp:taxon-name-part>
                        <object-id xmlns:xlink="http://www.w3.org/1999/xlink" xlink:type="simple">http://species-id.net/wiki/Eustrophus_tomentosus</object-id>
								</tp:taxon-name><tp:taxon-authority>Say 1826</tp:taxon-authority><xref ref-type="fig" rid="F1">Figures 4</xref><xref ref-type="fig" rid="F4">17</xref><xref ref-type="fig" rid="F7">29</xref><xref ref-type="fig" rid="F10">41</xref><xref ref-type="fig" rid="F12">50</xref><xref ref-type="fig" rid="F18">67</xref><tp:nomenclature-citation-list><tp:nomenclature-citation><tp:taxon-name>Mycetophagus niger</tp:taxon-name><comment><xref ref-type="bibr" rid="B42">Melsheimer 1806</xref>: 14 [Catalogue]; <xref ref-type="bibr" rid="B40">Melsheimer 1846</xref>: 58.</comment></tp:nomenclature-citation><tp:nomenclature-citation><tp:taxon-name>Mycetophagus tomentosus</tp:taxon-name><comment><xref ref-type="bibr" rid="B42">Melsheimer 1806</xref>: 14 [catalogue].—(“Pennsylvania”); <xref ref-type="bibr" rid="B56">Say 1826</xref>: 239.</comment></tp:nomenclature-citation><tp:nomenclature-citation><tp:taxon-name>Eustrophus niger</tp:taxon-name><comment><xref ref-type="bibr" rid="B40">Melsheimer 1846</xref>: 58.—<xref ref-type="bibr" rid="B41">Melsheimer 1853</xref>: 143 (syn.); <xref ref-type="bibr" rid="B35">Leng 1920</xref>: 238; <xref ref-type="bibr" rid="B37">LeSage 1991</xref>: 246; <xref ref-type="bibr" rid="B52">Poole and Gentili 1996</xref>: 299.</comment></tp:nomenclature-citation><tp:nomenclature-citation><tp:taxon-name>Eustrophus tomentosus</tp:taxon-name><comment><xref ref-type="bibr" rid="B56">Say 1826</xref>: 239.—U.S.A., Illinois (no specific localities given in description); <xref ref-type="bibr" rid="B41">Melsheimer 1853</xref>: 143; <xref ref-type="bibr" rid="B11">Crotch 1873</xref>: 112; <xref ref-type="bibr" rid="B53">Provancher 1877</xref>: 466; <xref ref-type="bibr" rid="B22">Henshaw 1885</xref>: 124; <xref ref-type="bibr" rid="B24">Horn 1888</xref>: 35; <xref ref-type="bibr" rid="B4">Blatchley 1910</xref>: 1293; <xref ref-type="bibr" rid="B35">Leng 1920</xref>: 238; <xref ref-type="bibr" rid="B12">Csiki 1924</xref>:10; <xref ref-type="bibr" rid="B21">Hatch 1965</xref>: 66; <xref ref-type="bibr" rid="B37">LeSage 1991</xref>: 246; <xref ref-type="bibr" rid="B52">Poole and Gentili 1996</xref>: 299; <xref ref-type="bibr" rid="B67">Young and Pollock 2002</xref>: 416; <xref ref-type="bibr" rid="B38">Majka and Pollock 2006</xref>: 53; <xref ref-type="bibr" rid="B51">Pollock 2008</xref>: 273, 290; <xref ref-type="bibr" rid="B39">Majka and Pollock 2010</xref>: 455.</comment></tp:nomenclature-citation></tp:nomenclature-citation-list></tp:nomenclature><tp:treatment-sec sec-type="Diagnosis"><title>Diagnosis.</title><p>The following combination of characters is diagnostic for this species: widely separated eyes; antennal sensilla interrupted, not completely annular; dorsal setae distinctly golden to brown; meso- and metatibiae with oblique ridges.</p></tp:treatment-sec><tp:treatment-sec sec-type="Description"><title>Description</title><p>(from <xref ref-type="bibr" rid="B51">Pollock 2008</xref>: 273). TL 4.5–6.0 mm; GEW 2.1–3.0 mm. Body oval, parallel-sided (<xref ref-type="fig" rid="F1">Fig. 4</xref>), distinctly convex dorsally (<xref ref-type="fig" rid="F4">Fig. 17</xref>); dorsal color dark brown, with golden sheen due to dense pubescence; venter and antennae uniformly dark rufous, lighter than dorsal color; dorsal pubescence relatively short, but dense, giving distinct sheen (almost iridescent); eyes widely separated (space ~1.5 × length of first antennomere), inner margins deeply emarginate (<xref ref-type="fig" rid="F7">Fig. 29</xref>); antennomeres 2–11 only slightly but evenly widened to apex, without distinct change in size between any 2 adjacent antennomeres; distal antennomeres subtriangular to nearly quadrate; antennal sensilla not completely annular, present on short sides of antennomeres only; last maxillary palpomere slightly securiform; prosternal process (<xref ref-type="fig" rid="F10">Fig. 41</xref>) triangular, narrowed distally, extended to slightly short of posterior margin of procoxae; prothoracic episternal suture absent (<xref ref-type="fig" rid="F12">Fig. 50</xref>); elytral punctation relatively fine, punctures arranged in longitudinal striae; meso- and metatibiae with oblique ridges present.</p></tp:treatment-sec><tp:treatment-sec sec-type="Distribution"><title>Distribution</title><p>(<xref ref-type="fig" rid="F18">Fig. 67</xref>). The distribution of this species is virtually transcontinental, with a gap in the interior; for example, no specimens are known from Saskatch<!--PageBreak-->ewan and Alberta. Most records from the United States are eastern, but specimens are also known from the Pacific Northwest, California, and Arizona. The 983 specimens examined in this study are from the following: <bold>CANADA</bold>: BRITISH COLUMBIA, MANITOBA, NOVA SCOTIA, ONTARIO, QUEBEC. <bold>UNITED STATES</bold>: ALABAMA: Lee, Madison, Marion, Mobile. ARIZONA: Coconino, Pima. ARKANSAS: Crawford, Faulkner, Fulton, Logan, Polk, Pulaski. CALIFORNIA: Butte, Calaveras, El Dorado, Placer, Yuba. COLORADO. CONNECTICUT: Litchfield. DELAWARE: Sussex. DISTRICT OF COLUMBIA. FLORIDA: Dixie, Monroe. GEORGIA: Bartow, Clarke, Echols. IDAHO: Boundary, Clearwater, Latah. IOWA: Johnson, Keokuk, Story. ILLINOIS: Bond, Champaign, Clark, Coles, Cook, LaSalle, McHenry, St. Clair, Union, Wabash. INDIANA: Montgomery, Parke, Porter, Tippecanoe, Vigo. KANSAS: Douglas. KENTUCKY: Butler, Henderson. LOUISIANA: Natchitoches. MARYLAND: Anne Arundel, Charles, Dorchester, Montgomery, Prince George’s, Talbot. MASSACHUSETTS. MICHIGAN: Berrien, Charlevoix, Fillmore, Gogebic, Ingham, Kalamazoo, Kent, Lapeer, Leelanau, Livingston, Macomb, Midland, Monroe, Oakland, St. Joseph, Shiawassee, Washtenaw, Wayne. MINNESOTA: Crow Wing, Hennepin, Sherburne, Washington. MISSISSIPPI: George, Pearl River. MISSOURI: Boone, Dent, Franklin, Randolph, St. Charles. MONTANA: Dawson, Lake, Lincoln, Missoula, Ravalli, Rosebud, Sanders. NEBRASKA: Douglas, Sarpy. NEW HAMPSHIRE: Carroll. NEW JERSEY: Burlington, Gloucester. NEW MEXICO: San Miguel. NEW YORK: Erie, Essex, Genesee, Niagara, Onondaga, Orleans, St. Lawrence, Tompkins. NORTH CAROLINA: Durham, Moore, Stokes, Wake. NORTH DAKOTA: Pembina, Richland. OHIO: Athens, Butler, Clinton, Delaware, Hocking, Ottawa, Portage, Scioto, Vinton, Wayne, Wyandot. OKLAHOMA: Latimer, Oklahoma. OREGON: Benton, Crook, Douglas, Harney, Jackson, Lane, Linn, Multnomah, Wallowa, Yamhill. PENNSYLVANIA: Allegheny, Tioga, Westmoreland. SOUTH CAROLINA: Anderson, Florence, Pickens. TENNESSEE: Shelby. TEXAS: Angelina, Brewster, Montgomery, Sabine, Walker. UTAH: Washington. VERMONT: Franklin. VIRGINIA: Alexandria, Hampton, Nelson, Shenandoah. WASHINGTON: Walla Walla. WEST VIRGINIA: Braxton, Doddridge, Greenbrier, Hampshire, Jackson, Kanawha, Lincoln, Mason, Mineral, Nicholas, Pendleton, Randolph, Ritchie, Roane, Taylor, Webster, Wirt, Wood. WISCONSIN: Dane, Racine, Sauk, Washington. (Complete label data given in Appendix 1).</p></tp:treatment-sec><tp:treatment-sec sec-type="Types"><title>Types.</title><p><italic><tp:taxon-name>Eustrophus tomentosus</tp:taxon-name></italic> Say. NEOTYPE (designated by <xref ref-type="bibr" rid="B51">Pollock 2008</xref>), sex unknown, labeled “Ill. / E. tomentosus Say. niger Mels.”, in MCZ (LeConte collection).</p></tp:treatment-sec><tp:treatment-sec sec-type="Natural history"><title>Natural history.</title><p>Label data: <italic><tp:taxon-name>Pseudotsuga taxifolia</tp:taxon-name></italic> (BC), from fungus (BC), evening flight, 4.ix (BC), ex <italic><tp:taxon-name>Populus trichocarpa</tp:taxon-name></italic> (BC), in bark <italic><tp:taxon-name>Larix occidentalis</tp:taxon-name></italic> (BC), fleshy fungus on tree (ON), under bark of pine (ON), under wet moldy bark on dead tree (ON), elm (QC), uv light trap (QC), cut surface of stump (QC), <italic><tp:taxon-name>Ulmus americana</tp:taxon-name></italic> (QC), under bark of pine (AL), <italic><tp:taxon-name>Spongipellis unicolor</tp:taxon-name></italic> (AR), <italic><tp:taxon-name>Climacodes septentrionale</tp:taxon-name></italic> (AR), <italic><tp:taxon-name>Trametes versicolor</tp:taxon-name></italic> (AR), under pine bark (CA), Lindgren trap with turpentine bait (CA), on <italic><tp:taxon-name>Pinus ponderosa</tp:taxon-name></italic> (CA), ex. <italic><tp:taxon-name>Polyporus</tp:taxon-name></italic> fungus (FL), uv light in oak-maple forest (IA), fungus on dead pine (ID), under bark of old pine stump (MD), in <!--PageBreak--><italic><tp:taxon-name>Peromyscus</tp:taxon-name></italic> nest debris under bark of dead standing <italic><tp:taxon-name>Liriodendron</tp:taxon-name></italic> (MD), fungus on oak (MN), funnel traps (MT), at black light, vi.1970 (NC), malaise trap, viii-ix (NE), window trap, 8–14.vi (NH), light trap, vi (NY), Lindgren funnel trap, alpha-pinene and ethanol lure (OR), stale molasses trap (SC), at wound on oak trunk (SC), malaise in mature hardwood forest, vi (SC), under bark of old dead decid. tree (VT), ex dead oak stump (WI), under bark of chestnut oak (WV). According to <xref ref-type="bibr" rid="B10">Chantal (1985)</xref>, <italic><tp:taxon-name>Eustrophus tomentosus</tp:taxon-name></italic> are found under bark of dead trees, especially <italic><tp:taxon-name>Ulmus americanus</tp:taxon-name></italic>, as well as at sap exudations.</p></tp:treatment-sec><tp:treatment-sec><!--Section generated to contain objects referenced in tp:taxon-treatment.--><fig id="F1" position="float" orientation="portrait"><label>Figures 1–4. </label><caption><p>Nearctic <tp:taxon-name>Eustrophinae</tp:taxon-name>, dorsal habitus. <bold>1</bold> <italic><tp:taxon-name>Pseudoholostrophus impressicollis</tp:taxon-name></italic>, CA: Humboldt Co., TL = 4.9 mm <bold>2</bold> <italic><tp:taxon-name>Pseudoholostrophus discolor</tp:taxon-name></italic>, NH: Strafford Co., TL = 5.0 mm <bold>3</bold> <italic><tp:taxon-name>Holostrophus bifasciatus</tp:taxon-name></italic>, IL: Clark Co. TL = 5.0 mm <bold>4</bold> <italic><tp:taxon-name>Eustrophus tomentosus</tp:taxon-name></italic>, AZ: Coconino Co., TL = 5.5 mm.</p></caption><graphic xmlns:xlink="http://www.w3.org/1999/xlink" xlink:href="ZooKeys-188-001-g001.jpg" position="float" orientation="portrait" xlink:type="simple"/></fig><fig id="F4" position="float" orientation="portrait"><label>Figures 14–19.</label><caption><p>Nearctic <tp:taxon-name>Eustrophinae</tp:taxon-name>, left lateral view. <bold>14</bold> <italic><tp:taxon-name>Pseudoholostrophus impressicollis</tp:taxon-name></italic> <bold>15</bold> <italic><tp:taxon-name>Pseudoholostrophus discolor</tp:taxon-name></italic> <bold>16</bold> <italic><tp:taxon-name>Holostrophus bifasciatus</tp:taxon-name></italic> <bold>17</bold> <italic><tp:taxon-name>Eustrophus tomentosus</tp:taxon-name></italic> <bold>18</bold> <italic><tp:taxon-name>Eustrophopsis confinis</tp:taxon-name></italic> <bold>19</bold> <italic><tp:taxon-name>Eustrophopsis bicolor</tp:taxon-name></italic>.</p></caption><graphic xmlns:xlink="http://www.w3.org/1999/xlink" xlink:href="ZooKeys-188-001-g004.jpg" position="float" orientation="portrait" xlink:type="simple"/></fig><fig id="F7" position="float" orientation="portrait"><label>Figures 29–31.</label><caption><p>Nearctic <tp:taxon-name>Eustrophinae</tp:taxon-name>, frontal view of head. <bold>29</bold> <italic><tp:taxon-name>Eustrophus tomentosus</tp:taxon-name></italic> <bold>30</bold> <italic><tp:taxon-name>Eustrophopsis confinis</tp:taxon-name></italic> <bold>31</bold> <italic><tp:taxon-name>Eustrophopsis bicolor</tp:taxon-name></italic>.</p></caption><graphic xmlns:xlink="http://www.w3.org/1999/xlink" xlink:href="ZooKeys-188-001-g007.jpg" position="float" orientation="portrait" xlink:type="simple"/></fig><fig id="F10" position="float" orientation="portrait"><label>Figures 38–43.</label><caption><p>Nearctic <tp:taxon-name>Eustrophinae</tp:taxon-name>, prosternal process. <bold>38</bold> <italic><tp:taxon-name>Pseudoholostrophus impressicollis</tp:taxon-name></italic>  <bold>39</bold> <italic><tp:taxon-name>Pseudoholostrophus discolor</tp:taxon-name></italic> <bold>40</bold> <italic><tp:taxon-name>Holostrophus bifasciatus</tp:taxon-name></italic> <bold>41</bold> <italic><tp:taxon-name>Eustrophus tomentosus</tp:taxon-name></italic> <bold>42</bold> <italic><tp:taxon-name>Eustrophopsis confinis</tp:taxon-name></italic>  <bold>43</bold> <italic><tp:taxon-name>Eustrophopsis bicolor</tp:taxon-name></italic>.</p></caption><graphic xmlns:xlink="http://www.w3.org/1999/xlink" xlink:href="ZooKeys-188-001-g010.jpg" position="float" orientation="portrait" xlink:type="simple"/></fig><fig id="F12" position="float" orientation="portrait"><label>Figures 50–53.</label><caption><p>Prothorax (<bold>50–52</bold>) and hind leg (<bold>53</bold>) of selected Nearctic <tp:taxon-name>Eustrophinae</tp:taxon-name>. <bold>50</bold> <italic><tp:taxon-name>Eustrophus tomentosus</tp:taxon-name></italic> <bold>51</bold> <italic><tp:taxon-name>Eustrophopsis indistinctus</tp:taxon-name></italic> <bold>52</bold> <italic><tp:taxon-name>Eustrophopsis arizonensis</tp:taxon-name></italic> <bold>53</bold> <italic><tp:taxon-name>Pseudoholostrophus impressicollis</tp:taxon-name></italic>.</p></caption><graphic xmlns:xlink="http://www.w3.org/1999/xlink" xlink:href="ZooKeys-188-001-g012.jpg" position="float" orientation="portrait" xlink:type="simple"/></fig><fig id="F18" position="float" orientation="portrait"><label>Figure 67.</label><caption><p>Known distribution of <italic><tp:taxon-name>Eustrophus tomentosus</tp:taxon-name></italic> (dots represent state records).</p></caption><graphic xmlns:xlink="http://www.w3.org/1999/xlink" xlink:href="ZooKeys-188-001-g018.jpg" position="float" orientation="portrait" xlink:type="simple"/></fig></tp:treatment-sec><ref-list><ref id="B42"><mixed-citation xmlns:xlink="http://www.w3.org/1999/xlink" xlink:type="simple"><person-group><name name-style="western"><surname>Melsheimer</surname><given-names>FV</given-names></name></person-group> (<year>1806</year>)<source> A catalogue of insects of Pennsylvania. WD Lepper, Hanover PA. 60 pp.</source></mixed-citation></ref><ref id="B40"><mixed-citation xmlns:xlink="http://www.w3.org/1999/xlink" xlink:type="simple"><person-group><name name-style="western"><surname>Melsheimer</surname><given-names>FE</given-names></name></person-group> (<year>1846</year>)<article-title> Descriptions of new species of Coleoptera of the United States.</article-title><source>Proceedings of the Academy of Natural Sciences of Philadelphia </source><volume>3</volume>: <fpage>53</fpage>-<lpage>66</lpage>.</mixed-citation></ref><ref id="B56"><mixed-citation xmlns:xlink="http://www.w3.org/1999/xlink" xlink:type="simple"><person-group><name name-style="western"><surname>Say</surname><given-names>T</given-names></name></person-group> (<year>1826</year>)<article-title> Descriptions of new species of coleopterous insects inhabiting the United States (continued).</article-title><source>Journal of the Academy of Natural Sciences of Philadelphia </source><volume>5</volume>: <fpage>237</fpage>-<lpage>284</lpage>.</mixed-citation></ref><ref id="B41"><mixed-citation xmlns:xlink="http://www.w3.org/1999/xlink" xlink:type="simple"><person-group><name name-style="western"><surname>Melsheimer</surname><given-names>FE</given-names></name></person-group> (<year>1853</year>)<source> Catalogue of the described Coleoptera of the United States. Revised by S.S. Haldeman and J. L. LeConte. Washington, Smithsonian Institution. xvi + 174 pp.</source></mixed-citation></ref><ref id="B35"><mixed-citation xmlns:xlink="http://www.w3.org/1999/xlink" xlink:type="simple"><person-group><name name-style="western"><surname>Leng</surname><given-names>CW</given-names></name></person-group> (<year>1920</year>)<source> Catalogue of the Coleoptera of America, north of Mexico.</source><publisher-name>John D. Sherman, Jr.</publisher-name>, <publisher-loc>Mt. Vernon</publisher-loc>, <lpage>470</lpage> pp.</mixed-citation></ref><ref id="B37"><mixed-citation xmlns:xlink="http://www.w3.org/1999/xlink" xlink:type="simple"><person-group><name name-style="western"><surname>LeSage</surname><given-names>L</given-names></name></person-group> (<year>1991</year>)<source> Family Melandryidae, false darkling beetles. In: Bousquet Y (Ed.). Checklist of Beetles of Canada and Alaska. Agriculture Canada, Ottawa, 245–248.</source></mixed-citation></ref><ref id="B52"><mixed-citation xmlns:xlink="http://www.w3.org/1999/xlink" xlink:type="simple"><person-group><name name-style="western"><surname>Poole</surname><given-names>RW</given-names></name><name name-style="western"><surname>Gentili</surname><given-names>P</given-names></name></person-group> (<role>Eds</role>) (<year>1996</year>)<source> Fauna Insecta Nearctica. Vol. 1: Coleoptera, Strepsiptera. Entomological Information Services, Rockville MD. 827 pp.</source></mixed-citation></ref><ref id="B11"><mixed-citation xmlns:xlink="http://www.w3.org/1999/xlink" xlink:type="simple"><person-group><name name-style="western"><surname>Crotch</surname><given-names>GR</given-names></name></person-group> (<year>1873</year>)<source> Check list of the Coleoptera of America, North of Mexico. Naturalists’ Agency, Salem MA.</source></mixed-citation></ref><ref id="B53"><mixed-citation xmlns:xlink="http://www.w3.org/1999/xlink" xlink:type="simple"><person-group><name name-style="western"><surname>Provancher</surname><given-names>L</given-names></name></person-group> (<year>1877</year>)<source> Petite Faune Entomologique du Canada, precedée d’un traite elementaire d’entomologie.</source><publisher-name>Volume I – les Coléoptères. Darveau</publisher-name>, <publisher-loc>Quebec City</publisher-loc>, <lpage>785</lpage> pp.</mixed-citation></ref><ref id="B22"><mixed-citation xmlns:xlink="http://www.w3.org/1999/xlink" xlink:type="simple"><person-group><name name-style="western"><surname>Henshaw</surname><given-names>S</given-names></name></person-group> (<year>1885</year>)<source> List of the Coleoptera of America, north of Mexico. Entomological Society of America, Philadelphia. </source>doi: <ext-link ext-link-type="uri" xlink:href="http://dx.doi.org/10.5962/bhl.title.13151" xlink:type="simple">10.5962/bhl.title.13151</ext-link></mixed-citation></ref><ref id="B24"><mixed-citation xmlns:xlink="http://www.w3.org/1999/xlink" xlink:type="simple"><person-group><name name-style="western"><surname>Horn</surname><given-names>GH</given-names></name></person-group> (<year>1888</year>)<article-title> Miscellaneous coleopterous studies.</article-title><source>Transactions of the American Entomological Society </source><volume>15</volume>: <fpage>26</fpage>-<lpage>48</lpage></mixed-citation></ref><ref id="B4"><mixed-citation xmlns:xlink="http://www.w3.org/1999/xlink" xlink:type="simple"><person-group><name name-style="western"><surname>Blatchley</surname><given-names>WS</given-names></name></person-group> (<year>1910</year>)<source> An Illustrated Descriptive Catalogue of the Coleoptera or Beetles (Exclusive of the Rhynchophora) Known to Occur in Indiana — With Bibliography and Descriptions of New Species. The Nature Publishing Co., Indianapolis. 1386 pp.</source></mixed-citation></ref><ref id="B12"><mixed-citation xmlns:xlink="http://www.w3.org/1999/xlink" xlink:type="simple"><person-group><name name-style="western"><surname>Csiki</surname><given-names>E</given-names></name></person-group> (<year>1924</year>)<source> Pars 77. Serropalpidae. Coleopterorum Catalogus. Vol. 17. Berlin, W. Junk.</source></mixed-citation></ref><ref id="B21"><mixed-citation xmlns:xlink="http://www.w3.org/1999/xlink" xlink:type="simple"><person-group><name name-style="western"><surname>Hatch</surname><given-names>MH</given-names></name></person-group> (<year>1965</year>)<source> The Beetles of the Pacific Northwest. Part IV: Macrodactyles, Palpicornes, and Heteromera. University of Washington Press, Seattle.</source></mixed-citation></ref><ref id="B67"><mixed-citation xmlns:xlink="http://www.w3.org/1999/xlink" xlink:type="simple"><person-group><name name-style="western"><surname>Young</surname><given-names>DK</given-names></name><name name-style="western"><surname>Pollock</surname><given-names>DA</given-names></name></person-group> (<year>2002</year>)<source> Family 99. Tetratomidae. In: Arnett RH Jr., Thomas M, Skelley P, Frank J (Eds). American Beetles. Volume 2. Polyphaga: Scarabaeoidea through Curculionoidea. CRC Press, Boca Raton, 413–416.</source></mixed-citation></ref><ref id="B38"><mixed-citation xmlns:xlink="http://www.w3.org/1999/xlink" xlink:type="simple"><person-group><name name-style="western"><surname>Majka</surname><given-names>CG</given-names></name><name name-style="western"><surname>Pollock</surname><given-names>DA</given-names></name></person-group> (<year>2006</year>)<article-title> Understanding saproxylic beetles: new records of Tetratomidae, Melandryidae, Synchroidae, and Scraptiidae from the Maritime Provinces of Canada (Coleoptera: Tenebrionoidea).</article-title><source>Zootaxa </source><volume>1248</volume>: <fpage>45</fpage>-<lpage>68</lpage>.</mixed-citation></ref><ref id="B51"><mixed-citation xmlns:xlink="http://www.w3.org/1999/xlink" xlink:type="simple"><person-group><name name-style="western"><surname>Pollock</surname><given-names>DA</given-names></name></person-group> (<year>2008</year>)<article-title> Review of the Canadian Eustrophinae (Coleoptera, Tetratomidae).</article-title><source>ZooKeys </source><volume>2</volume>: <fpage>261</fpage>-<lpage>290</lpage>. doi: <ext-link ext-link-type="uri" xlink:href="http://dx.doi.org/10.3897/zookeys.2.30" xlink:type="simple">10.3897/zookeys.2.30</ext-link></mixed-citation></ref><ref id="B39"><mixed-citation xmlns:xlink="http://www.w3.org/1999/xlink" xlink:type="simple"><person-group><name name-style="western"><surname>Majka</surname><given-names>CG</given-names></name><name name-style="western"><surname>Pollock</surname><given-names>DA</given-names></name></person-group> (<year>2010</year>)<source> False darkling beetles (Coleoptera: Melandryidae) and allies of the Atlantic Maritime Ecozone. In: McAlpine DF, Smith IM (Eds). Assessment of Species Diversity in the Atlantic Maritime Ecozone. NRC Research Press, Ottawa, 453–463.</source></mixed-citation></ref><ref id="B10"><mixed-citation xmlns:xlink="http://www.w3.org/1999/xlink" xlink:type="simple"><person-group><name name-style="western"><surname>Chantal</surname><given-names>C</given-names></name></person-group> (<year>1985</year>)<source> Les Tetratomidae (Coleoptera) du Québec. Fabreries 11(3): 43–66 + maps.</source></mixed-citation></ref></ref-list></tp:taxon-treatment>
