# Supplementary material for: Review of the Eustrophinae (Coleoptera, Tetratomidae) of America north of Mexico
Source: Zookeys. 2012 May 2;(188):1–153. doi: 10.3897/zookeys.188.2976 (PMC3345898; doi:10.3897/zookeys.188.2976)
Supplement: XML Treatment for Eustrophopsis [file zookeys.188.2976-treatment9.xml]

<!DOCTYPE tp:taxon-treatment
  PUBLIC "-//TaxonX//DTD Taxonomic Treatment Publishing DTD v0 20100105//EN" "tax-treatment-NSO.dtd">
<tp:taxon-treatment xmlns:tp="http://www.plazi.org/taxpub"><tp:treatment-meta><mixed-citation publication-type="journal"><person-group><name><surname>Pollock</surname><given-names>Darren A.</given-names></name></person-group><article-title>Review of the Eustrophinae (Coleoptera, Tetratomidae) of America north of Mexico</article-title><source>Zookeys</source><day>2</day><month>5</month><year>2012</year><volume>2012</volume><issue>188</issue><fpage>1</fpage><lpage>153</lpage><pub-id pub-id-type="doi">10.3897/zookeys.188.2976</pub-id></mixed-citation></tp:treatment-meta><tp:nomenclature><tp:taxon-name>
                            <tp:taxon-name-part taxon-name-part-type="genus">Eustrophopsis</tp:taxon-name-part>
                        <object-id xmlns:xlink="http://www.w3.org/1999/xlink" xlink:type="simple">http://species-id.net/wiki/Eustrophopsis</object-id>
								</tp:taxon-name><tp:taxon-authority>Champion, 1889</tp:taxon-authority><tp:nomenclature-citation-list><tp:nomenclature-citation><tp:taxon-name>Eustrophopsis</tp:taxon-name><comment><xref ref-type="bibr" rid="B6">Champion 1889</xref>: 77.—Type species: <italic><tp:taxon-name>Orchesia quindecimmaculatus</tp:taxon-name></italic><xref ref-type="bibr" rid="B27">Laporte 1840</xref> (orig. des.); <xref ref-type="bibr" rid="B8">Champion 1915</xref>: 138; <xref ref-type="bibr" rid="B9">Champion 1916</xref>: 1, 138; <xref ref-type="bibr" rid="B12">Csiki 1924</xref>: 7; <xref ref-type="bibr" rid="B3">Blackwelder 1945</xref>: 494; <xref ref-type="bibr" rid="B46">Nikitsky 1998</xref>: 58; <xref ref-type="bibr" rid="B67">Young and Pollock 2002</xref>: 416; <xref ref-type="bibr" rid="B51">Pollock 2008</xref>: 276.</comment></tp:nomenclature-citation><tp:nomenclature-citation><tp:taxon-name>Eustrophinus</tp:taxon-name><comment><xref ref-type="bibr" rid="B58">Seidlitz 1898</xref>: 438, 440.—Type species: <italic><tp:taxon-name>Mycetophagus bicolor</tp:taxon-name></italic> Fabricius 1798 (orig. des.); <xref ref-type="bibr" rid="B9">Champion 1916</xref>: 3; <xref ref-type="bibr" rid="B35">Leng 1920</xref>: 238; <xref ref-type="bibr" rid="B12">Csiki 1924</xref>: 8; <xref ref-type="bibr" rid="B36">Leng and Mutchler 1933</xref>: 36; <xref ref-type="bibr" rid="B3">Blackwelder 1945</xref>: 495; Hatch, 1965: 66; <xref ref-type="bibr" rid="B37">LeSage 1991</xref>: 246; <xref ref-type="bibr" rid="B52">Poole and Gentili 1996</xref>: 299; <xref ref-type="bibr" rid="B46">Nikitsky 1998</xref>: 58; <xref ref-type="bibr" rid="B67">Young and Pollock 2002</xref>: 416; <xref ref-type="bibr" rid="B51">Pollock 2008</xref>: 276.</comment></tp:nomenclature-citation><tp:nomenclature-citation><tp:taxon-name>Eustrophus</tp:taxon-name><comment><xref ref-type="bibr" rid="B6">Champion 1889</xref>: 75, <italic>nec</italic>. <xref ref-type="bibr" rid="B26">Illiger 1802</xref>.</comment></tp:nomenclature-citation></tp:nomenclature-citation-list></tp:nomenclature><tp:treatment-sec sec-type="Note"><title>Note.</title><p><italic><tp:taxon-name>Eustrophopsis</tp:taxon-name></italic> is the most diverse world genus of <tp:taxon-name>Eustrophinae</tp:taxon-name>, with approximately 55 species, known from Afrotropical, Neotropical and Nearctic regions. Descriptions of the species are scattered through the literature, and there does not exist a comprehensive work on the entire genus, which is in need of revision. Nikitsky (1998: 58) stated that it is “remarkable that <italic><tp:taxon-name>Eustrophopsis</tp:taxon-name></italic> seems to be absent both from the Oriental Region and Palaearctic. It may be so that it is replaced there by species of the genera <italic><tp:taxon-name>Holostrophus</tp:taxon-name></italic> and <italic><tp:taxon-name>Synstrophus</tp:taxon-name></italic> unknown from the Neotropical and Afrotropical regions”.</p><p><italic><tp:taxon-name>Eustrophopsis</tp:taxon-name></italic> was described by <xref ref-type="bibr" rid="B6">Champion (1889)</xref> based on his examination of specimens collected in the Neotropics. Specimens that possessed a notched prosternal process were separated from <italic><tp:taxon-name>Eustrophinus</tp:taxon-name></italic> Seidlitz and placed in <italic><tp:taxon-name>Eustrophopsis</tp:taxon-name></italic>. <xref ref-type="bibr" rid="B46">Nikitsky (1998)</xref> synonymized these two genera, stating that the emarginated prosternal character was not satisfactory to separate them. Therefore, <italic><tp:taxon-name>Eustrophopsis</tp:taxon-name></italic> became a senior synonym of <italic><tp:taxon-name>Eustrophinus</tp:taxon-name></italic>.</p><p>Although admittedly preliminary, the Nearctic species of <italic><tp:taxon-name>Eustrophopsis</tp:taxon-name></italic> seem referable into a number of informal groupings: <italic><tp:taxon-name>Eustrophopsis confinis</tp:taxon-name></italic> (very widely separated eyes); <italic><tp:taxon-name>Eustrophopsis bicolor</tp:taxon-name></italic>, <italic><tp:taxon-name>Eustrophopsis brunneimarginatus</tp:taxon-name></italic>, and <italic><tp:taxon-name>Eustrophopsis indistinctus</tp:taxon-name></italic> (body shape, color pattern and shape of antennomeres); <italic><tp:taxon-name>Eustrophopsis arizonensis</tp:taxon-name></italic> (very rugose macrosculpture of proepisterna), and <italic><tp:taxon-name>Eustrophopsis ornatus</tp:taxon-name></italic> and <italic><tp:taxon-name>Eustrophopsis crowdyi</tp:taxon-name></italic>, sp. n. (enlarged, sexually dimorphic antennomeres, males with distinctive sensilla on antennomeres 5–10).</p></tp:treatment-sec><ref-list><ref id="B6"><mixed-citation xmlns:xlink="http://www.w3.org/1999/xlink" xlink:type="simple"><person-group><name name-style="western"><surname>Champion</surname><given-names>GC</given-names></name></person-group> (<year>1889</year>)<source> Coleoptera (Lagriidae, Melandryidae, Pythidae, Oedemeridae). In: Godman FD, Salvin O (Eds.). Biologia Centrali-Americana, Insecta, Coleoptera, Volume 4, Part 1. Dulau, London, pp. 1–494.</source></mixed-citation></ref><ref id="B27"><mixed-citation xmlns:xlink="http://www.w3.org/1999/xlink" xlink:type="simple"><person-group><name name-style="western"><surname>Laporte</surname><given-names>FL</given-names></name></person-group> (<year>1840</year>)<source> Histoire naturelle des insectes coléoptères.</source><publisher-name>Tome deuxième. P. Dumenil</publisher-name>, <publisher-loc>Paris</publisher-loc>, <lpage>563</lpage> pp.</mixed-citation></ref><ref id="B8"><mixed-citation xmlns:xlink="http://www.w3.org/1999/xlink" xlink:type="simple"><person-group><name name-style="western"><surname>Champion</surname><given-names>GC</given-names></name></person-group> (<year>1915</year>)<article-title> Notes on Melandryidae.</article-title><source>Entomologists Monthly Magazine </source><volume>51</volume>: <fpage>138</fpage>-<lpage>140</lpage>.</mixed-citation></ref><ref id="B9"><mixed-citation xmlns:xlink="http://www.w3.org/1999/xlink" xlink:type="simple"><person-group><name name-style="western"><surname>Champion</surname><given-names>GC</given-names></name></person-group> (<year>1916</year>)<article-title> Notes on Melandryidae (2).</article-title><source>Entomologists Monthly Magazine </source><volume>52</volume>: <fpage>1</fpage>-<lpage>10</lpage>.</mixed-citation></ref><ref id="B12"><mixed-citation xmlns:xlink="http://www.w3.org/1999/xlink" xlink:type="simple"><person-group><name name-style="western"><surname>Csiki</surname><given-names>E</given-names></name></person-group> (<year>1924</year>)<source> Pars 77. Serropalpidae. Coleopterorum Catalogus. Vol. 17. Berlin, W. Junk.</source></mixed-citation></ref><ref id="B3"><mixed-citation xmlns:xlink="http://www.w3.org/1999/xlink" xlink:type="simple"><person-group><name name-style="western"><surname>Blackwelder</surname><given-names>RE</given-names></name></person-group> (<year>1945</year>)<article-title> Checklist of the coleopterous insects of Mexico, Central America, the West Indies, and South America. Part 3.</article-title><source>Bulletin of the United States National Museum </source><volume>185</volume>: <fpage>343</fpage>-<lpage>550</lpage>.</mixed-citation></ref><ref id="B46"><mixed-citation xmlns:xlink="http://www.w3.org/1999/xlink" xlink:type="simple"><person-group><name name-style="western"><surname>Nikitsky</surname><given-names>NB</given-names></name></person-group> (<year>1998</year>)<source> Generic Classification of the Beetle Family Tetratomidae (Coleoptera, Tenebrionoidea) of the world, with description of new taxa. Pensoft Series Faunistica (9), 80 pp., Pensoft, Sofia.</source></mixed-citation></ref><ref id="B67"><mixed-citation xmlns:xlink="http://www.w3.org/1999/xlink" xlink:type="simple"><person-group><name name-style="western"><surname>Young</surname><given-names>DK</given-names></name><name name-style="western"><surname>Pollock</surname><given-names>DA</given-names></name></person-group> (<year>2002</year>)<source> Family 99. Tetratomidae. In: Arnett RH Jr., Thomas M, Skelley P, Frank J (Eds). American Beetles. Volume 2. Polyphaga: Scarabaeoidea through Curculionoidea. CRC Press, Boca Raton, 413–416.</source></mixed-citation></ref><ref id="B51"><mixed-citation xmlns:xlink="http://www.w3.org/1999/xlink" xlink:type="simple"><person-group><name name-style="western"><surname>Pollock</surname><given-names>DA</given-names></name></person-group> (<year>2008</year>)<article-title> Review of the Canadian Eustrophinae (Coleoptera, Tetratomidae).</article-title><source>ZooKeys </source><volume>2</volume>: <fpage>261</fpage>-<lpage>290</lpage>. doi: <ext-link ext-link-type="uri" xlink:href="http://dx.doi.org/10.3897/zookeys.2.30" xlink:type="simple">10.3897/zookeys.2.30</ext-link></mixed-citation></ref><ref id="B58"><mixed-citation xmlns:xlink="http://www.w3.org/1999/xlink" xlink:type="simple"><person-group><name name-style="western"><surname>Seidlitz</surname><given-names>G. von</given-names></name></person-group> (<year>1898</year>)<source> Melandryidae. In: Naturgeschichte der Insecten Deutschlands. Begonnen von Dr. W.F. Erichson, fortgesetzt von Prof. Dr. H. Schaum, Dr. G. Kraatz, H. v. Kiesenwetter, Julius Weise, Edm. Reitter und Dr. G. Seidlitz. Erste Abtheilung Coleoptera. Fünfter Band. Zweite Hälfte. Lieferungen 1–3. Berlin, Nicolaische Verlags-Buchhandlung, 365–680.</source></mixed-citation></ref><ref id="B35"><mixed-citation xmlns:xlink="http://www.w3.org/1999/xlink" xlink:type="simple"><person-group><name name-style="western"><surname>Leng</surname><given-names>CW</given-names></name></person-group> (<year>1920</year>)<source> Catalogue of the Coleoptera of America, north of Mexico.</source><publisher-name>John D. Sherman, Jr.</publisher-name>, <publisher-loc>Mt. Vernon</publisher-loc>, <lpage>470</lpage> pp.</mixed-citation></ref><ref id="B36"><mixed-citation xmlns:xlink="http://www.w3.org/1999/xlink" xlink:type="simple"><person-group><name name-style="western"><surname>Leng</surname><given-names>CW</given-names></name><name name-style="western"><surname>Mutchler</surname><given-names>AJ</given-names></name></person-group> (<year>1933</year>)<source> Second and third supplements 1925 to 1932 (inclusive) to Catalogue of the Coleoptera of America, north of Mexico.</source><publisher-name>John D. Sherman, Jr.</publisher-name>, <publisher-loc>Mt. Vernon</publisher-loc>, <lpage>112</lpage> pp.</mixed-citation></ref><ref id="B37"><mixed-citation xmlns:xlink="http://www.w3.org/1999/xlink" xlink:type="simple"><person-group><name name-style="western"><surname>LeSage</surname><given-names>L</given-names></name></person-group> (<year>1991</year>)<source> Family Melandryidae, false darkling beetles. In: Bousquet Y (Ed.). Checklist of Beetles of Canada and Alaska. Agriculture Canada, Ottawa, 245–248.</source></mixed-citation></ref><ref id="B52"><mixed-citation xmlns:xlink="http://www.w3.org/1999/xlink" xlink:type="simple"><person-group><name name-style="western"><surname>Poole</surname><given-names>RW</given-names></name><name name-style="western"><surname>Gentili</surname><given-names>P</given-names></name></person-group> (<role>Eds</role>) (<year>1996</year>)<source> Fauna Insecta Nearctica. Vol. 1: Coleoptera, Strepsiptera. Entomological Information Services, Rockville MD. 827 pp.</source></mixed-citation></ref><ref id="B26"><mixed-citation xmlns:xlink="http://www.w3.org/1999/xlink" xlink:type="simple"><person-group><name name-style="western"><surname>Illiger</surname><given-names>J</given-names></name></person-group> (<year>1802</year>)<article-title> Aufzählung der Käfergattungen nach der Zahl der Fussglieder.</article-title><source>Magazin für Insektenkunde </source><volume>1</volume>: <fpage>285</fpage>-<lpage>305</lpage>.</mixed-citation></ref></ref-list></tp:taxon-treatment>
