# Supplementary material for: Review of the Eustrophinae (Coleoptera, Tetratomidae) of America north of Mexico
Source: Zookeys. 2012 May 2;(188):1–153. doi: 10.3897/zookeys.188.2976 (PMC3345898; doi:10.3897/zookeys.188.2976)
Supplement: XML Treatment for Eustrophopsis confinis [file zookeys.188.2976-treatment10.xml]

<!DOCTYPE tp:taxon-treatment
  PUBLIC "-//TaxonX//DTD Taxonomic Treatment Publishing DTD v0 20100105//EN" "tax-treatment-NSO.dtd">
<tp:taxon-treatment xmlns:tp="http://www.plazi.org/taxpub"><tp:treatment-meta><mixed-citation publication-type="journal"><person-group><name><surname>Pollock</surname><given-names>Darren A.</given-names></name></person-group><article-title>Review of the Eustrophinae (Coleoptera, Tetratomidae) of America north of Mexico</article-title><source>Zookeys</source><day>2</day><month>5</month><year>2012</year><volume>2012</volume><issue>188</issue><fpage>1</fpage><lpage>153</lpage><pub-id pub-id-type="doi">10.3897/zookeys.188.2976</pub-id></mixed-citation></tp:treatment-meta><tp:nomenclature><tp:taxon-name>
                            <tp:taxon-name-part taxon-name-part-type="genus">Eustrophopsis</tp:taxon-name-part>
                            <tp:taxon-name-part taxon-name-part-type="species">confinis</tp:taxon-name-part>
                        <object-id xmlns:xlink="http://www.w3.org/1999/xlink" xlink:type="simple">http://species-id.net/wiki/Eustrophopsis_confinis</object-id>
								</tp:taxon-name><tp:taxon-authority>(LeConte, 1866)</tp:taxon-authority><xref ref-type="fig" rid="F2">Figures 5</xref><xref ref-type="fig" rid="F4">18</xref><xref ref-type="fig" rid="F7">30</xref><xref ref-type="fig" rid="F10">42</xref><xref ref-type="fig" rid="F14">56</xref><xref ref-type="fig" rid="F19">68</xref><tp:nomenclature-citation-list><tp:nomenclature-citation><tp:taxon-name>Eustrophus confinis</tp:taxon-name><comment><xref ref-type="bibr" rid="B32">LeConte 1866</xref>: 152.—(“Canada, Lake Superior, and Western States”); <xref ref-type="bibr" rid="B11">Crotch 1873</xref>: 112; <xref ref-type="bibr" rid="B57">Schwarz 1878</xref>: 463; <xref ref-type="bibr" rid="B22">Henshaw 1885</xref>: 124; <xref ref-type="bibr" rid="B24">Horn 1888</xref>: 35; <xref ref-type="bibr" rid="B14">Dury 1906b</xref>: 260; <xref ref-type="bibr" rid="B12">Csiki 1924</xref>: 10.</comment></tp:nomenclature-citation><tp:nomenclature-citation><tp:taxon-name>Eustrophinus confinis</tp:taxon-name><comment> (LeConte).—<xref ref-type="bibr" rid="B35">Leng 1920</xref>: 238; <xref ref-type="bibr" rid="B21">Hatch 1965</xref>: 66; <xref ref-type="bibr" rid="B37">LeSage 1991</xref>: 246; <xref ref-type="bibr" rid="B52">Poole and Gentili 1996</xref>: 299.</comment></tp:nomenclature-citation><tp:nomenclature-citation><tp:taxon-name>Eustrophopsis confinis</tp:taxon-name><comment> (LeConte).—<xref ref-type="bibr" rid="B38">Majka and Pollock 2006</xref>: 53; <xref ref-type="bibr" rid="B51">Pollock 2008</xref>: 280, 290; <xref ref-type="bibr" rid="B39">Majka and Pollock 2010</xref>: 455.</comment></tp:nomenclature-citation></tp:nomenclature-citation-list></tp:nomenclature><tp:treatment-sec sec-type="Diagnosis"><title>Diagnosis.</title><p><italic><tp:taxon-name>Eustrophopsis confinis</tp:taxon-name></italic> is the only Nearctic member of this genus with very widely separated eyes dorsally. Other diagnostic features include: uniformly dark body; meso- and metatibiae with oblique ridges.</p></tp:treatment-sec><tp:treatment-sec sec-type="Description"><title>Description</title><p>(from <xref ref-type="bibr" rid="B51">Pollock 2008</xref>: 280). TL 4.8–6.1 mm; GEW 2.4–3.1 mm. Body ovate, subparallel-sided (<xref ref-type="fig" rid="F2">Fig. 5</xref>), moderately convex dorsally (<xref ref-type="fig" rid="F4">Fig. 18</xref>); dorsal and ventral color uniformly dark piceous to black; antennomeres 1–4 and 11 slightly lighter in color than antennomeres 5–10; dorsal pubescence relatively long, conspicuous; eyes widely separated (<xref ref-type="fig" rid="F7">Fig. 30</xref>) (space 1–1.5 × length of antennomere 1), medial margin deeply emarginate; antennomeres 5–10 subquadrate; antennal sensilla completely annular; last maxillary palpomere unmodified, fusiform; prosternal process (<xref ref-type="fig" rid="F10">Fig. 42</xref>) triangular, moderately narrowed distally, extended to slightly short of posterior margin of procoxae; prothoracic episternal suture present; elytral punctation coarse, punctures arranged in longitudinal striae; meso- and metatibiae with oblique ridges; male with small, ovate setiferous pit on ventral edge of profemur; aedeagus (<xref ref-type="fig" rid="F14">Fig. 56</xref>) with basal and apical piece of segment subequal in length; struts on median lobe relatively wide and short, inner margins U-shaped; sternite 9 basally Y-shaped, with very short stem.</p><fig id="F2" position="float" orientation="portrait"><label>Figures 5–8.</label><caption><p>Nearctic <tp:taxon-name>Eustrophinae</tp:taxon-name>, dorsal habitus. <bold>5</bold> <italic><tp:taxon-name>Eustrophopsis confinis</tp:taxon-name></italic>, MB, TL = 5.4 mm  <bold>6</bold> <italic><tp:taxon-name>Eustrophopsis bicolor</tp:taxon-name></italic>, MB: Lockport, TL = 5.7 mm <bold>7</bold> <italic><tp:taxon-name>Eustrophopsis brunneimarginatus</tp:taxon-name></italic>, FL: Liberty Co., TL = 4.5 mm <bold>8</bold> <italic><tp:taxon-name>Eustrophopsis indistinctus</tp:taxon-name></italic>, NM: Roosevelt Co., TL = 5.4 mm.</p></caption><graphic xmlns:xlink="http://www.w3.org/1999/xlink" xlink:href="ZooKeys-188-001-g002.jpg" position="float" orientation="portrait" xlink:type="simple"/></fig></tp:treatment-sec><tp:treatment-sec sec-type="Distribution"><title>Distribution</title><p>(<xref ref-type="fig" rid="F19">Fig. 68</xref>). Specimens of <italic><tp:taxon-name>Eustrophopsis confinis</tp:taxon-name></italic> are seemingly rarely collected, and localities are scattered across the northern United States and southern Canada. The record from northern Saskatchewan represents the northernmost extent of the entire subfamily in North America. The 32 specimens are from the following jurisdictions: <bold>CANADA</bold>: BRITISH COLUMBIA, MANITOBA, NOVA SCOTIA, ONTARIO, SASKATCHEWAN. <bold>UNITED STATES</bold>: IDAHO: Kootenai, Latah. MAINE: Androscoggin. MICHIGAN: Mackinac. MONTANA: Carter, Rosebud. NEBRASKA. NEW HAMPSHIRE: Coos, Hillsborough. SOUTH DAKOTA: Pennington. WASHINGTON: Stevens. WISCONSIN. (Complete label data given in Appendix 1).</p></tp:treatment-sec><tp:treatment-sec sec-type="Types"><title>Types.</title><p><italic><tp:taxon-name>Eustrophus confinis</tp:taxon-name></italic> LeConte. LECTOTYPE (designated by <xref ref-type="bibr" rid="B51">Pollock 2008</xref>), sex unknown, labeled “Wis / Type 4780 / E. confinis Lec”, in MCZ.</p></tp:treatment-sec><tp:treatment-sec sec-type="Natural history"><title>Natural history.</title><p>Label data: <italic><tp:taxon-name>Polyporus anceps</tp:taxon-name></italic> (ME). <xref ref-type="bibr" rid="B10">Chantal (1985)</xref> stated that although no details were available for this species, it should probably be similar in habits and ecology to other members of the genus.<!--PageBreak--><!--PageBreak--></p></tp:treatment-sec><tp:treatment-sec sec-type="Notes"><title>Notes.</title><p>As mentioned elsewhere, the very widely separated eyes of individuals of <italic><tp:taxon-name>Eustrophopsis confinis</tp:taxon-name></italic> seem to be unique within the genus, and are reminiscent of the condition seen in members of <tp:taxon-name>Holostrophini</tp:taxon-name> and <italic><tp:taxon-name>Eustrophus</tp:taxon-name></italic>.</p></tp:treatment-sec><tp:treatment-sec><!--Section generated to contain objects referenced in tp:taxon-treatment.--><fig id="F4" position="float" orientation="portrait"><label>Figures 14–19.</label><caption><p>Nearctic <tp:taxon-name>Eustrophinae</tp:taxon-name>, left lateral view. <bold>14</bold> <italic><tp:taxon-name>Pseudoholostrophus impressicollis</tp:taxon-name></italic> <bold>15</bold> <italic><tp:taxon-name>Pseudoholostrophus discolor</tp:taxon-name></italic> <bold>16</bold> <italic><tp:taxon-name>Holostrophus bifasciatus</tp:taxon-name></italic> <bold>17</bold> <italic><tp:taxon-name>Eustrophus tomentosus</tp:taxon-name></italic> <bold>18</bold> <italic><tp:taxon-name>Eustrophopsis confinis</tp:taxon-name></italic> <bold>19</bold> <italic><tp:taxon-name>Eustrophopsis bicolor</tp:taxon-name></italic>.</p></caption><graphic xmlns:xlink="http://www.w3.org/1999/xlink" xlink:href="ZooKeys-188-001-g004.jpg" position="float" orientation="portrait" xlink:type="simple"/></fig><fig id="F7" position="float" orientation="portrait"><label>Figures 29–31.</label><caption><p>Nearctic <tp:taxon-name>Eustrophinae</tp:taxon-name>, frontal view of head. <bold>29</bold> <italic><tp:taxon-name>Eustrophus tomentosus</tp:taxon-name></italic> <bold>30</bold> <italic><tp:taxon-name>Eustrophopsis confinis</tp:taxon-name></italic> <bold>31</bold> <italic><tp:taxon-name>Eustrophopsis bicolor</tp:taxon-name></italic>.</p></caption><graphic xmlns:xlink="http://www.w3.org/1999/xlink" xlink:href="ZooKeys-188-001-g007.jpg" position="float" orientation="portrait" xlink:type="simple"/></fig><fig id="F10" position="float" orientation="portrait"><label>Figures 38–43.</label><caption><p>Nearctic <tp:taxon-name>Eustrophinae</tp:taxon-name>, prosternal process. <bold>38</bold> <italic><tp:taxon-name>Pseudoholostrophus impressicollis</tp:taxon-name></italic>  <bold>39</bold> <italic><tp:taxon-name>Pseudoholostrophus discolor</tp:taxon-name></italic> <bold>40</bold> <italic><tp:taxon-name>Holostrophus bifasciatus</tp:taxon-name></italic> <bold>41</bold> <italic><tp:taxon-name>Eustrophus tomentosus</tp:taxon-name></italic> <bold>42</bold> <italic><tp:taxon-name>Eustrophopsis confinis</tp:taxon-name></italic>  <bold>43</bold> <italic><tp:taxon-name>Eustrophopsis bicolor</tp:taxon-name></italic>.</p></caption><graphic xmlns:xlink="http://www.w3.org/1999/xlink" xlink:href="ZooKeys-188-001-g010.jpg" position="float" orientation="portrait" xlink:type="simple"/></fig><fig id="F14" position="float" orientation="portrait"><label>Figures 56–61.</label><caption><p>Aedeagi of Nearctic <italic><tp:taxon-name>Eustrophopsis</tp:taxon-name></italic> spp. <bold>56</bold> <italic><tp:taxon-name>Eustrophopsis confinis</tp:taxon-name></italic> <bold>57</bold> <italic><tp:taxon-name>Eustrophopsis bicolor</tp:taxon-name></italic> <bold>58</bold> <italic><tp:taxon-name>Eustrophopsis brunneimarginatus</tp:taxon-name></italic> <bold>59</bold> <italic><tp:taxon-name>Eustrophopsis indistinctus</tp:taxon-name></italic> <bold>60</bold> <italic><tp:taxon-name>Eustrophopsis arizonensis</tp:taxon-name></italic>  <bold>61</bold> <italic><tp:taxon-name>Eustrophopsis ornatus</tp:taxon-name></italic>.</p></caption><graphic xmlns:xlink="http://www.w3.org/1999/xlink" xlink:href="ZooKeys-188-001-g014.jpg" position="float" orientation="portrait" xlink:type="simple"/></fig><fig id="F19" position="float" orientation="portrait"><label>Figure 68.</label><caption><p>Known distribution of <italic><tp:taxon-name>Eustrophopsis confinis</tp:taxon-name></italic> (dots represent state records).</p></caption><graphic xmlns:xlink="http://www.w3.org/1999/xlink" xlink:href="ZooKeys-188-001-g019.jpg" position="float" orientation="portrait" xlink:type="simple"/></fig></tp:treatment-sec><ref-list><ref id="B32"><mixed-citation xmlns:xlink="http://www.w3.org/1999/xlink" xlink:type="simple"><person-group><name name-style="western"><surname>LeConte</surname><given-names>JL</given-names></name></person-group> (<year>1866</year>)<article-title> New species of North American Coleoptera. Part I.</article-title><source>Smithsonian Miscellaneous Collections </source><volume>167</volume>: <fpage>87</fpage>-<lpage>168</lpage>.</mixed-citation></ref><ref id="B11"><mixed-citation xmlns:xlink="http://www.w3.org/1999/xlink" xlink:type="simple"><person-group><name name-style="western"><surname>Crotch</surname><given-names>GR</given-names></name></person-group> (<year>1873</year>)<source> Check list of the Coleoptera of America, North of Mexico. Naturalists’ Agency, Salem MA.</source></mixed-citation></ref><ref id="B57"><mixed-citation xmlns:xlink="http://www.w3.org/1999/xlink" xlink:type="simple"><person-group><name name-style="western"><surname>Schwarz</surname><given-names>EA</given-names></name></person-group> (<year>1878</year>)<article-title> The Coleoptera of Florida.</article-title><source>Proceedings of the American Philosophical Society </source><volume>17</volume>: <fpage>353</fpage>-<lpage>472</lpage>.</mixed-citation></ref><ref id="B22"><mixed-citation xmlns:xlink="http://www.w3.org/1999/xlink" xlink:type="simple"><person-group><name name-style="western"><surname>Henshaw</surname><given-names>S</given-names></name></person-group> (<year>1885</year>)<source> List of the Coleoptera of America, north of Mexico. Entomological Society of America, Philadelphia. </source>doi: <ext-link ext-link-type="uri" xlink:href="http://dx.doi.org/10.5962/bhl.title.13151" xlink:type="simple">10.5962/bhl.title.13151</ext-link></mixed-citation></ref><ref id="B24"><mixed-citation xmlns:xlink="http://www.w3.org/1999/xlink" xlink:type="simple"><person-group><name name-style="western"><surname>Horn</surname><given-names>GH</given-names></name></person-group> (<year>1888</year>)<article-title> Miscellaneous coleopterous studies.</article-title><source>Transactions of the American Entomological Society </source><volume>15</volume>: <fpage>26</fpage>-<lpage>48</lpage></mixed-citation></ref><ref id="B14"><mixed-citation xmlns:xlink="http://www.w3.org/1999/xlink" xlink:type="simple"><person-group><name name-style="western"><surname>Dury</surname><given-names>C</given-names></name></person-group> (<year>1906b</year>)<article-title> Additions to the list of Cincinnati Coleoptera.</article-title><source>Journal of the Cincinnati Society of Natural History </source><volume>20</volume> (<issue>7</issue>): <fpage>257</fpage>-<lpage>260</lpage>.</mixed-citation></ref><ref id="B12"><mixed-citation xmlns:xlink="http://www.w3.org/1999/xlink" xlink:type="simple"><person-group><name name-style="western"><surname>Csiki</surname><given-names>E</given-names></name></person-group> (<year>1924</year>)<source> Pars 77. Serropalpidae. Coleopterorum Catalogus. Vol. 17. Berlin, W. Junk.</source></mixed-citation></ref><ref id="B35"><mixed-citation xmlns:xlink="http://www.w3.org/1999/xlink" xlink:type="simple"><person-group><name name-style="western"><surname>Leng</surname><given-names>CW</given-names></name></person-group> (<year>1920</year>)<source> Catalogue of the Coleoptera of America, north of Mexico.</source><publisher-name>John D. Sherman, Jr.</publisher-name>, <publisher-loc>Mt. Vernon</publisher-loc>, <lpage>470</lpage> pp.</mixed-citation></ref><ref id="B21"><mixed-citation xmlns:xlink="http://www.w3.org/1999/xlink" xlink:type="simple"><person-group><name name-style="western"><surname>Hatch</surname><given-names>MH</given-names></name></person-group> (<year>1965</year>)<source> The Beetles of the Pacific Northwest. Part IV: Macrodactyles, Palpicornes, and Heteromera. University of Washington Press, Seattle.</source></mixed-citation></ref><ref id="B37"><mixed-citation xmlns:xlink="http://www.w3.org/1999/xlink" xlink:type="simple"><person-group><name name-style="western"><surname>LeSage</surname><given-names>L</given-names></name></person-group> (<year>1991</year>)<source> Family Melandryidae, false darkling beetles. In: Bousquet Y (Ed.). Checklist of Beetles of Canada and Alaska. Agriculture Canada, Ottawa, 245–248.</source></mixed-citation></ref><ref id="B52"><mixed-citation xmlns:xlink="http://www.w3.org/1999/xlink" xlink:type="simple"><person-group><name name-style="western"><surname>Poole</surname><given-names>RW</given-names></name><name name-style="western"><surname>Gentili</surname><given-names>P</given-names></name></person-group> (<role>Eds</role>) (<year>1996</year>)<source> Fauna Insecta Nearctica. Vol. 1: Coleoptera, Strepsiptera. Entomological Information Services, Rockville MD. 827 pp.</source></mixed-citation></ref><ref id="B38"><mixed-citation xmlns:xlink="http://www.w3.org/1999/xlink" xlink:type="simple"><person-group><name name-style="western"><surname>Majka</surname><given-names>CG</given-names></name><name name-style="western"><surname>Pollock</surname><given-names>DA</given-names></name></person-group> (<year>2006</year>)<article-title> Understanding saproxylic beetles: new records of Tetratomidae, Melandryidae, Synchroidae, and Scraptiidae from the Maritime Provinces of Canada (Coleoptera: Tenebrionoidea).</article-title><source>Zootaxa </source><volume>1248</volume>: <fpage>45</fpage>-<lpage>68</lpage>.</mixed-citation></ref><ref id="B51"><mixed-citation xmlns:xlink="http://www.w3.org/1999/xlink" xlink:type="simple"><person-group><name name-style="western"><surname>Pollock</surname><given-names>DA</given-names></name></person-group> (<year>2008</year>)<article-title> Review of the Canadian Eustrophinae (Coleoptera, Tetratomidae).</article-title><source>ZooKeys </source><volume>2</volume>: <fpage>261</fpage>-<lpage>290</lpage>. doi: <ext-link ext-link-type="uri" xlink:href="http://dx.doi.org/10.3897/zookeys.2.30" xlink:type="simple">10.3897/zookeys.2.30</ext-link></mixed-citation></ref><ref id="B39"><mixed-citation xmlns:xlink="http://www.w3.org/1999/xlink" xlink:type="simple"><person-group><name name-style="western"><surname>Majka</surname><given-names>CG</given-names></name><name name-style="western"><surname>Pollock</surname><given-names>DA</given-names></name></person-group> (<year>2010</year>)<source> False darkling beetles (Coleoptera: Melandryidae) and allies of the Atlantic Maritime Ecozone. In: McAlpine DF, Smith IM (Eds). Assessment of Species Diversity in the Atlantic Maritime Ecozone. NRC Research Press, Ottawa, 453–463.</source></mixed-citation></ref><ref id="B10"><mixed-citation xmlns:xlink="http://www.w3.org/1999/xlink" xlink:type="simple"><person-group><name name-style="western"><surname>Chantal</surname><given-names>C</given-names></name></person-group> (<year>1985</year>)<source> Les Tetratomidae (Coleoptera) du Québec. Fabreries 11(3): 43–66 + maps.</source></mixed-citation></ref></ref-list></tp:taxon-treatment>
