# Supplementary material for: Review of the Eustrophinae (Coleoptera, Tetratomidae) of America north of Mexico
Source: Zookeys. 2012 May 2;(188):1–153. doi: 10.3897/zookeys.188.2976 (PMC3345898; doi:10.3897/zookeys.188.2976)
Supplement: XML Treatment for Eustrophopsis bicolor [file zookeys.188.2976-treatment11.xml]

<!DOCTYPE tp:taxon-treatment
  PUBLIC "-//TaxonX//DTD Taxonomic Treatment Publishing DTD v0 20100105//EN" "tax-treatment-NSO.dtd">
<tp:taxon-treatment xmlns:tp="http://www.plazi.org/taxpub"><tp:treatment-meta><mixed-citation publication-type="journal"><person-group><name><surname>Pollock</surname><given-names>Darren A.</given-names></name></person-group><article-title>Review of the Eustrophinae (Coleoptera, Tetratomidae) of America north of Mexico</article-title><source>Zookeys</source><day>2</day><month>5</month><year>2012</year><volume>2012</volume><issue>188</issue><fpage>1</fpage><lpage>153</lpage><pub-id pub-id-type="doi">10.3897/zookeys.188.2976</pub-id></mixed-citation></tp:treatment-meta><tp:nomenclature><tp:taxon-name>
                            <tp:taxon-name-part taxon-name-part-type="genus">Eustrophopsis</tp:taxon-name-part>
                            <tp:taxon-name-part taxon-name-part-type="species">bicolor</tp:taxon-name-part>
                        <object-id xmlns:xlink="http://www.w3.org/1999/xlink" xlink:type="simple">http://species-id.net/wiki/Eustrophopsis_bicolor</object-id>
								</tp:taxon-name><tp:taxon-authority>(Fabricius, 1792)</tp:taxon-authority><xref ref-type="fig" rid="F2">Figures 6</xref><xref ref-type="fig" rid="F4">19</xref><xref ref-type="fig" rid="F7">31</xref><xref ref-type="fig" rid="F10">43</xref><xref ref-type="fig" rid="F14">57</xref><xref ref-type="fig" rid="F15">63</xref><xref ref-type="fig" rid="F20">69</xref><tp:nomenclature-citation-list><tp:nomenclature-citation><tp:taxon-name>Mycetophagus bicolor</tp:taxon-name><comment><xref ref-type="bibr" rid="B15">Fabricius 1792</xref>: 497.—<xref ref-type="bibr" rid="B16">Fabricius 1801</xref>: 566; <xref ref-type="bibr" rid="B49">Olivier 1811</xref>: 70.</comment></tp:nomenclature-citation><tp:nomenclature-citation><tp:taxon-name>Eustrophus bicolor</tp:taxon-name><comment> (Fabricius).—<xref ref-type="bibr" rid="B41">Melsheimer 1853</xref>: 143; <xref ref-type="bibr" rid="B11">Crotch 1873</xref>: 112; <xref ref-type="bibr" rid="B33">LeConte 1873</xref>: 335; <xref ref-type="bibr" rid="B53">Provancher 1877</xref>: 467; <xref ref-type="bibr" rid="B57">Schwarz 1878</xref>: 463; <xref ref-type="bibr" rid="B22">Henshaw 1885</xref>: 124; <xref ref-type="bibr" rid="B24">Horn 1888</xref>: 35; <xref ref-type="bibr" rid="B63">Weiss 1919</xref>: 133; <xref ref-type="bibr" rid="B64">Weiss and West 1920</xref>: 10; <xref ref-type="bibr" rid="B65">Weiss 1922</xref>: 47; <xref ref-type="bibr" rid="B12">Csiki 1924</xref>: 8.</comment></tp:nomenclature-citation><tp:nomenclature-citation><tp:taxon-name>Eustrophinus bicolor</tp:taxon-name><comment> (Fabricius).—<xref ref-type="bibr" rid="B35">Leng 1920</xref>: 238; <xref ref-type="bibr" rid="B52">Poole and Gentili 1996</xref>: 299; <xref ref-type="bibr" rid="B37">LeSage 1991</xref>: 246; <xref ref-type="bibr" rid="B61">Viedma 1971</xref>.</comment></tp:nomenclature-citation><tp:nomenclature-citation><tp:taxon-name>Eustrophopsis bicolor</tp:taxon-name><comment> (Fabricius).—<xref ref-type="bibr" rid="B51">Pollock 2008</xref>: 277, 290; <xref ref-type="bibr" rid="B29">Lawrence and Leschen 2010</xref>: 515, fig. 11.5.2.D.</comment></tp:nomenclature-citation></tp:nomenclature-citation-list></tp:nomenclature><tp:treatment-sec sec-type="Diagnosis"><title>Diagnosis.</title><p>This common species may be separated from the other Nearctic <tp:taxon-name>Eustrophinae</tp:taxon-name> based on the following combination of characters: antennomeres distinctly contrasting: 1–4 rufous, 5–10 dark piceous to black, 11 yellow-orange; pronotal punctation very fine, punctures not larger than diameter of setae; males with oval, setiferous pit on ventral edge of profemur; meso- and metatibiae with numerous, oblique ridges.</p></tp:treatment-sec><tp:treatment-sec sec-type="Description"><title>Description</title><p>(from <xref ref-type="bibr" rid="B51">Pollock 2008</xref>: 277). TL 4.2–6.5 mm; GEW 2.0–3.2 mm. Body elongate oval, moderately tapered posteriorly (<xref ref-type="fig" rid="F2">Fig. 6</xref>), distinctly convex dorsally (<xref ref-type="fig" rid="F4">Fig. 19</xref>); dorsal color dark piceous to black; antennae tricolored: antennomeres 1–4 red, 5–10 piceous, antennomere 11 yellow-red, distinctly contrasting against preceding darker antennomeres; maxillary palpi similar in color to basal antennomeres; venter a combination of dark (same as dorsum) and lighter colored sclerites (abdominal ventrites in most specimens contrasting darker color of thorax); dorsal pubescence relatively long, conspicuous; eyes narrowly separated (<xref ref-type="fig" rid="F7">Fig. 31</xref>), or almost contiguous (space &lt; length of antennomere 1), medial margin moderately emarginate; antennomeres 2–4 short, submoniliform, antennomeres 5–10 widened, becoming more triangular toward antennomeres 9–10; antennal sensilla completely annular; last maxillary palpomere not modified; prosternal process (<xref ref-type="fig" rid="F10">Fig. 43</xref>) triangular, narrowed distally, extended to slightly short of posterior margin of procoxae; prothoracic episternal suture present; elytral punctation coarse, punctures arranged in longitudinal striae; meso- and metatibiae with oblique ridges present; male with small, ovate setiferous pit on ventral edge of profemur; aedeagus (<xref ref-type="fig" rid="F14">Figures 57</xref>, 63) with basal and apical piece of tegmen subequal in length; struts on median lobe elongate, narrow, inner margins V-shaped; sternite 9 basally Y-shaped, with short stem.</p></tp:treatment-sec><tp:treatment-sec sec-type="Distribution"><title>Distribution</title><p>(<xref ref-type="fig" rid="F20">Fig. 69</xref>). <italic><tp:taxon-name>Eustrophopsis bicolor</tp:taxon-name></italic> is the most commonly collected and/or geographically widespread species in the subfamily. It exhibits an eastern distribu<!--PageBreak-->tion in Canada, with no records west of Winnipeg, Manitoba. In the United States, most records are eastern; however, scattered localities are known from several western states. This species is the only otherwise Nearctic eustrophine recorded from the West Indies. The 2,799 examined specimens are from the following jurisdictions: <bold>BAHAMAS</bold>. <bold>CANADA</bold>: MANITOBA, ONTARIO, QUEBEC. <bold>UNITED STATES</bold>: ALABAMA: Colbert, Greene, Jefferson, Lee, Madison, Mobile, Tuscaloosa. ARIZONA. Santa Cruz. ARKANSAS: Faulkner, Fulton, Garland, Hempstead, Johnson, Polk, Pulaski, Washington. CALIFORNIA: Trinity. COLORADO: Larimer. CONNECTICUT: Fairfield, Litchfield, New Haven, Tolland. DELAWARE: New Castle, Sussex. DISTRICT OF COLUMBIA. FLORIDA: Alachua, Baker, Brevard, Calhoun, Dade, Duval, Hernando, Highlands, Hillsborough, Jackson, Liberty, Monroe, Okeechobee, Orange, Osceola, Pinellas, Polk, Seminole, St. Lucie, Volusia, Wakulla. GEORGIA: Baker, Bartow, Calhoun, Camden, Clarke, Dekalb, Dougherty, Floyd, Fulton, Greene, Gwinnett, Lowndes, McIntosh, Meriwether, Muscogee, Paulding, Rabun, Thomas. IDAHO: Jerome, Twin Falls. ILLINOIS: Adams, Alexander, Calhoun, Champaign, Clark, Clay, Clinton, Coles, Cook, DuPage, Edgar, Effingham, Jackson, Jasper, Jefferson, Jersey, Johnson, Kendall, lake, LaSalle, Lawrence, Macon, Marion, Mason, McHenry, McLean, Peoria, Pike, Platt, Pope, Putnam, Richland, Sangamon, Stephenson, Vermilion, Wabash, Washington, White, Whiteside, Will, Winnebago. INDIANA: Bartholomew, Crawford, Howard, Lake, Laporte, Monroe, Parke, Perry, Porter, Posey, Tippecanoe, Vigo, Wayne. IOWA: Benton, Henry, Keokuk, Johnson, Linn, Osceola, Story. KANSAS: Atchison, Douglas, Labette, Lyon, Miami, Riley, Sedgwick, Shawnee, Trego, Wilson, Wyandotte. KENTUCKY: Butler, Christian, Green, Henderson, Taylor. LOUISIANA: Bossier, Caddo, Claiborne, Concordia, East Baton Rouge, East Feliciana, Jefferson, Livingstone, Madison, Natchitoches, Orleans, Webster, West Feliciana. MARYLAND: Allegany, Anne Arundel, Baltimore, Calvert, Caroline, Cecil, Charles, Dorchester, Frederick, Montgomery, Prince George’s, Queen Anne’s, St. Mary’s, Talbot, Wicomico, Worcester. MASSACHUSETTS: Bristol, Dukes, Essex, Hampden, Hampshire, Middlesex, Norfolk, Suffolk, Worcester. MICHIGAN: Allegan, Berrien, Branch, Charlevoix, Clare, Clinton, Eaton, Ingham, Isabella, Kalamazoo, Kent, Lake, Lenawee, Livingston, Marquette, Midland, Monroe, Oakland, Ottawa, Saginaw, Schoolcraft, Shiawassee, Washtenaw, Wayne. MINNESOTA: Crow Wing, Hennepin, Washington. MISSISSIPPI: Bolivar, George, Issaquena, Jackson, Lafayette, Montgomery, Perry, Prentiss, Tallahatchie, Tishomingo. MISSOURI: Boone, Butler, Clay, Franklin, Greene, Jackson, Morgan, Randolph, Reynolds, St. Charles, St. Louis, Vernon. MONTANA: Richland, Rosebud, Valley. NEBRASKA: Cass, Colfax, Cuming, Douglas, Fillmore, Hall, Keith, Lancaster, Merrick, Nemaha, Sarpy, Saunders, Sheridan, Sioux, Thomas. NEW HAMPSHIRE: Rockingham, Strafford. NEW JERSEY: Bergen, Burlington, Cape May, Essex, Gloucester, Mercer, Middlesex, Monmouth, Morris, Ocean, Passaic, Salem, Union. NEW MEXICO: Roosevelt. NEW YORK: Bronx, Columbia, Erie, Nassau, Niagara, Onondaga, Queens, Richmond, Rockland, St. Lawrence, Schuyler, Suffolk, Tompkins, Westchester, Wyoming. NORTH CAROLINA: Bladen, Buncombe, Carteret, Columbus, Durham, Haywood, Henderson,<!--PageBreak--> Johnston, Macon, Moore, Robeson, Wake. NORTH DAKOTA: Burleigh, Cass, Ransom, Richland. OHIO: Ashland, Clark, Clermont, Clinton, Cuyahoga, Erie, Franklin, Greene, Hamilton, Hancock, Licking, Montgomery, Ottawa, Scioto, Union, Warren. OKLAHOMA: Adair, Atoka, Beckham, Bryan, Caddo, Cherokee, Cleveland, Garfield, Grady, Latimer, Lincoln, Love, Marshall, Mayes, Muskogee, Okfuskee, Oklahoma, Osage, Payne, Pontotoc, Roger Mills, Tillman, Tulsa, Wagoner. PENNSYLVANIA: Allegheny, Berks, Bucks, Butler, Centre, Chester, Cumberland, Dauphin, Delaware, Erie, Greene, Lancaster, Philadelphia, Westmoreland. RHODE ISLAND: Newport, Providence. SOUTH CAROLINA: Abbevilee, Beaufort, Chester, Clarendon, Dorchester, Florence, Greenville, Kershaw, Oconee, Pickens, Sumter. SOUTH DAKOTA: Brookings, Yankton. TENNESSEE: Cumberland, Davidson, Hardeman, Knox, Lake, Lauderdale, Madison, McMinn, Shelby. TEXAS: Anderson, Angelina, Aransas, Bastrop, Bexar, Blanco, Brazoria, Brazos, Brewster, Brown, Caldwell, Cameron, Cass, Cherokee, Comal, Dallas, Denton, Galveston, Gonzales, Hardin, Harris, Hidalgo, Houston, Jeff Davis, Kenedy, Kerr, Live Oak, Mason, McLennan, Montague, Montgomery, Palo Pinto, Polk, Robertson, Sabine, San Augustine, San Patricio, Smith, Tarrant, Throckmorton, Travis, Tyler, Walker, Williamson, Wood. UTAH: Utah, Washington. VIRGINIA: Bath, Chesapeake, Chesterfield, Clarke, Covington, Essex, Fairfax, Hampton, Loudoun, Newport News, Suffolk, Westmoreland, York. VERMONT: Bennington. WASHINGTON: Asotin. WISCONSIN: Columbia, Dane, Dodge, Green, Jackson,</p><p>Milwaukee, Racine, Sauk, Wood. WEST VIRGINIA. Barbour, Braxton, Greenbrier, Hancock, Jackson, Marshall, Mineral, Preston, Putnam, Ritchie, Roane, Tyler, Webster. WYOMING: Goshen. (Complete label data given in Appendix 1).</p></tp:treatment-sec><tp:treatment-sec sec-type="Types"><title>Types.</title><p>not examined. This species has been well characterized in the literature by authors such as Horn and LeConte.</p></tp:treatment-sec><tp:treatment-sec sec-type="Natural history"><title>Natural history.</title><p>Label data: underside of fungusy, dead log at night (MB), on piece of cut wood at night (MB), fungusy stump of <italic><tp:taxon-name>Acer negundo</tp:taxon-name></italic> (MB), bracket fungus (ON), in rotting <italic><tp:taxon-name>Pleurotus</tp:taxon-name></italic> (QC), on trunk of dead <italic><tp:taxon-name>Ulmus americana</tp:taxon-name></italic> (QC), under bark of dead maple (QC), under bark of rotting trunk of <italic><tp:taxon-name>Pinus eliottii</tp:taxon-name></italic> with polypore fungi (Bahamas), ex <italic><tp:taxon-name>Fomes</tp:taxon-name></italic> on <italic><tp:taxon-name>Salix</tp:taxon-name></italic> (Bahamas), under bark of <italic><tp:taxon-name>Fagus</tp:taxon-name></italic> (AR), <italic><tp:taxon-name>Trametes versicolor</tp:taxon-name></italic> (AR), <italic><tp:taxon-name>Meripilus giganteus</tp:taxon-name></italic> (AR), polypore tree fungus (AR), under rotting oak bark (CT), in litter at base of dying <italic><tp:taxon-name>Ailanthus</tp:taxon-name></italic> (CT), large orange polypore shelf fungus [? <italic><tp:taxon-name>Polyporus sulphureus</tp:taxon-name></italic>] on standing tree trunk (CT), <italic><tp:taxon-name>Omphalotus olearius</tp:taxon-name></italic> (CT), under bark (DE), shelf fungi (FL), <italic><tp:taxon-name>Griffolia fungus</tp:taxon-name></italic> (FL), <italic><tp:taxon-name>Polyporus hypnoides</tp:taxon-name></italic> (FL), <italic><tp:taxon-name>Polyporus sulphureus</tp:taxon-name></italic> (FL, MA), under bark of dead pine (FL), hibernating under bark, (GA), under bands of tar paper on apple trees (IL), <italic><tp:taxon-name>Armillariella mellea</tp:taxon-name></italic> (GA), <italic><tp:taxon-name>Pleurotus ostreatus</tp:taxon-name></italic> (IL), on shelf fungi (KS), in sweetgum stump (LA), <italic><tp:taxon-name>Polyporus adustus</tp:taxon-name></italic> (LA), <italic><tp:taxon-name>Panus rudis</tp:taxon-name></italic> (MA, NJ), under bark of dead <italic><tp:taxon-name>Pinus virginiana</tp:taxon-name></italic> (MA), under bark dead standing <italic><tp:taxon-name>Quercus</tp:taxon-name></italic> (MA), in <italic><tp:taxon-name>Peromyscus</tp:taxon-name></italic> nest debris under bark dead standing <italic><tp:taxon-name>Liriodendron</tp:taxon-name></italic> (MA), under bark of stump of <italic><tp:taxon-name>Prunus serotina</tp:taxon-name></italic> (MA), fungus on bark (MS), injured cypress (NC), oak (NC), under bark dead standing pine (NC), under oak bark (NC), <italic><tp:taxon-name>Pleurotus</tp:taxon-name></italic> sp. (NC, OK), in mushroom (NC), <italic><tp:taxon-name>Trametes hispida</tp:taxon-name></italic> (ND), under hardwood bark (NJ), ex fungus on <italic><tp:taxon-name>Mimosa</tp:taxon-name></italic> stump (NJ), on polypore on dead <italic><tp:taxon-name>Quercus</tp:taxon-name></italic> (TX), polypore <!--PageBreak-->fungus (UT), <italic><tp:taxon-name>Polyporus squamosus</tp:taxon-name></italic> (VT), under poplar bark (WI). <xref ref-type="bibr" rid="B64">Weiss and West (1920)</xref> recorded <italic><tp:taxon-name>Eustrophopsis bicolor</tp:taxon-name></italic> from <italic><tp:taxon-name>Pleurotus</tp:taxon-name></italic>, <italic><tp:taxon-name>Polyporus</tp:taxon-name></italic>, <italic><tp:taxon-name>Poria</tp:taxon-name></italic>, <italic><tp:taxon-name>Lentinus</tp:taxon-name></italic> and <italic><tp:taxon-name>Daedalia</tp:taxon-name></italic>. <xref ref-type="bibr" rid="B10">Chantal (1985)</xref> provided some details on fungal habitats on/in which adults were collected: <italic><tp:taxon-name>Pleurotus sapidus</tp:taxon-name></italic>, <italic><tp:taxon-name>Polyporus squamosus</tp:taxon-name></italic>, <italic><tp:taxon-name>Polyporus betulinus</tp:taxon-name></italic>, <italic><tp:taxon-name>Polyporus versicolor</tp:taxon-name></italic>, <italic><tp:taxon-name>Polyporus confragosa</tp:taxon-name></italic>. <xref ref-type="bibr" rid="B10">Chantal (1985)</xref> and <xref ref-type="bibr" rid="B51">Pollock (2008)</xref> observed that individuals of this species are often collected together with adults of <italic><tp:taxon-name>Synstrophus repandus</tp:taxon-name></italic> in the same microhabitats.</p></tp:treatment-sec><tp:treatment-sec sec-type="Notes"><title>Notes.</title><p>According to LeConte (1873: 335), “the proper authority for this species is Say, its first describer; <italic><tp:taxon-name>Mycetophagus bicolor</tp:taxon-name></italic> Fabr. is probably a <italic><tp:taxon-name>Platydema</tp:taxon-name></italic>.” <xref ref-type="bibr" rid="B51">Pollock (2008)</xref> mentioned that no other reference to Say being the author of this species could be found, and in fact, Say himself (1826) considered Fabricius to be the correct author.</p><p>Taxonomically, the separation of southern specimens of <italic><tp:taxon-name>Eustrophopsis bicolor</tp:taxon-name></italic> from those of <italic><tp:taxon-name>Eustrophopsis indistinctus</tp:taxon-name></italic> proved to be the most difficult problem in this study. Specimens of <italic><tp:taxon-name>Eustrophopsis bicolor</tp:taxon-name></italic> from northern and eastern North America are very distinctive from the southern specimens of <italic><tp:taxon-name>Eustrophopsis indistinctus</tp:taxon-name></italic> (color and dorsal punctation). However, as the ranges approach one another, distinguishing features between individuals of the two species become somewhat less conclusive.</p><p>Analysis of the male genitalia has revealed several consistent differences between <italic><tp:taxon-name>Eustrophopsis bicolor</tp:taxon-name></italic> (<xref ref-type="fig" rid="F14">Figures 57</xref>, <xref ref-type="fig" rid="F15">63</xref>) and <italic><tp:taxon-name>Eustrophopsis indistinctus</tp:taxon-name></italic> (<xref ref-type="fig" rid="F14">Figures 59</xref>, <xref ref-type="fig" rid="F15">64</xref>), as follows: 1) tegmen relatively narrow in <italic><tp:taxon-name>Eustrophopsis bicolor</tp:taxon-name></italic>, with apical and basal piece subequal in length; relatively wider in <italic><tp:taxon-name>Eustrophopsis indistinctus</tp:taxon-name></italic>, with apical piece distinctly shorter than basal piece; 2) basal struts of median lobe long and narrow in <italic><tp:taxon-name>Eustrophopsis bicolor</tp:taxon-name></italic>, while shorter and wider in <italic><tp:taxon-name>Eustrophopsis indistinctus</tp:taxon-name></italic>; and 3) ring-like portion of sternite 9 U-shaped in <italic><tp:taxon-name>Eustrophopsis bicolor</tp:taxon-name></italic>, while Y-shaped in <italic><tp:taxon-name>Eustrophopsis indistinctus</tp:taxon-name></italic> (i.e. with a short basal extension).</p><p>There appears to be a rather narrow zone of sympatry between the two species, e.g. Roosevelt County, New Mexico and Randall County, Texas. Hybridization may be occurring in the southwestern United States; for example, multiple specimens from Hidalgo County, Texas seem to exhibit a combination of features of both species. Future studies using molecular methods may be fruitful in “fine-tuning” relationships between <italic><tp:taxon-name>Eustrophopsis bicolor</tp:taxon-name></italic> and <italic><tp:taxon-name>Eustrophopsis indistinctus</tp:taxon-name></italic>.</p></tp:treatment-sec><tp:treatment-sec><!--Section generated to contain objects referenced in tp:taxon-treatment.--><fig id="F2" position="float" orientation="portrait"><label>Figures 5–8.</label><caption><p>Nearctic <tp:taxon-name>Eustrophinae</tp:taxon-name>, dorsal habitus. <bold>5</bold> <italic><tp:taxon-name>Eustrophopsis confinis</tp:taxon-name></italic>, MB, TL = 5.4 mm  <bold>6</bold> <italic><tp:taxon-name>Eustrophopsis bicolor</tp:taxon-name></italic>, MB: Lockport, TL = 5.7 mm <bold>7</bold> <italic><tp:taxon-name>Eustrophopsis brunneimarginatus</tp:taxon-name></italic>, FL: Liberty Co., TL = 4.5 mm <bold>8</bold> <italic><tp:taxon-name>Eustrophopsis indistinctus</tp:taxon-name></italic>, NM: Roosevelt Co., TL = 5.4 mm.</p></caption><graphic xmlns:xlink="http://www.w3.org/1999/xlink" xlink:href="ZooKeys-188-001-g002.jpg" position="float" orientation="portrait" xlink:type="simple"/></fig><fig id="F4" position="float" orientation="portrait"><label>Figures 14–19.</label><caption><p>Nearctic <tp:taxon-name>Eustrophinae</tp:taxon-name>, left lateral view. <bold>14</bold> <italic><tp:taxon-name>Pseudoholostrophus impressicollis</tp:taxon-name></italic> <bold>15</bold> <italic><tp:taxon-name>Pseudoholostrophus discolor</tp:taxon-name></italic> <bold>16</bold> <italic><tp:taxon-name>Holostrophus bifasciatus</tp:taxon-name></italic> <bold>17</bold> <italic><tp:taxon-name>Eustrophus tomentosus</tp:taxon-name></italic> <bold>18</bold> <italic><tp:taxon-name>Eustrophopsis confinis</tp:taxon-name></italic> <bold>19</bold> <italic><tp:taxon-name>Eustrophopsis bicolor</tp:taxon-name></italic>.</p></caption><graphic xmlns:xlink="http://www.w3.org/1999/xlink" xlink:href="ZooKeys-188-001-g004.jpg" position="float" orientation="portrait" xlink:type="simple"/></fig><fig id="F7" position="float" orientation="portrait"><label>Figures 29–31.</label><caption><p>Nearctic <tp:taxon-name>Eustrophinae</tp:taxon-name>, frontal view of head. <bold>29</bold> <italic><tp:taxon-name>Eustrophus tomentosus</tp:taxon-name></italic> <bold>30</bold> <italic><tp:taxon-name>Eustrophopsis confinis</tp:taxon-name></italic> <bold>31</bold> <italic><tp:taxon-name>Eustrophopsis bicolor</tp:taxon-name></italic>.</p></caption><graphic xmlns:xlink="http://www.w3.org/1999/xlink" xlink:href="ZooKeys-188-001-g007.jpg" position="float" orientation="portrait" xlink:type="simple"/></fig><fig id="F10" position="float" orientation="portrait"><label>Figures 38–43.</label><caption><p>Nearctic <tp:taxon-name>Eustrophinae</tp:taxon-name>, prosternal process. <bold>38</bold> <italic><tp:taxon-name>Pseudoholostrophus impressicollis</tp:taxon-name></italic>  <bold>39</bold> <italic><tp:taxon-name>Pseudoholostrophus discolor</tp:taxon-name></italic> <bold>40</bold> <italic><tp:taxon-name>Holostrophus bifasciatus</tp:taxon-name></italic> <bold>41</bold> <italic><tp:taxon-name>Eustrophus tomentosus</tp:taxon-name></italic> <bold>42</bold> <italic><tp:taxon-name>Eustrophopsis confinis</tp:taxon-name></italic>  <bold>43</bold> <italic><tp:taxon-name>Eustrophopsis bicolor</tp:taxon-name></italic>.</p></caption><graphic xmlns:xlink="http://www.w3.org/1999/xlink" xlink:href="ZooKeys-188-001-g010.jpg" position="float" orientation="portrait" xlink:type="simple"/></fig><fig id="F14" position="float" orientation="portrait"><label>Figures 56–61.</label><caption><p>Aedeagi of Nearctic <italic><tp:taxon-name>Eustrophopsis</tp:taxon-name></italic> spp. <bold>56</bold> <italic><tp:taxon-name>Eustrophopsis confinis</tp:taxon-name></italic> <bold>57</bold> <italic><tp:taxon-name>Eustrophopsis bicolor</tp:taxon-name></italic> <bold>58</bold> <italic><tp:taxon-name>Eustrophopsis brunneimarginatus</tp:taxon-name></italic> <bold>59</bold> <italic><tp:taxon-name>Eustrophopsis indistinctus</tp:taxon-name></italic> <bold>60</bold> <italic><tp:taxon-name>Eustrophopsis arizonensis</tp:taxon-name></italic>  <bold>61</bold> <italic><tp:taxon-name>Eustrophopsis ornatus</tp:taxon-name></italic>.</p></caption><graphic xmlns:xlink="http://www.w3.org/1999/xlink" xlink:href="ZooKeys-188-001-g014.jpg" position="float" orientation="portrait" xlink:type="simple"/></fig><fig id="F15" position="float" orientation="portrait"><label>Figures 62–64.</label><caption><p>Aedeagus (<bold>62</bold>) and genital segments (<bold>63–64</bold>) of Nearctic <italic><tp:taxon-name>Eustrophopsis</tp:taxon-name></italic> spp.  <bold>62</bold> <italic><tp:taxon-name>Eustrophopsis crowdyi</tp:taxon-name></italic> <bold>63</bold> <italic><tp:taxon-name>Eustrophopsis bicolor</tp:taxon-name></italic> <bold>64</bold> <italic><tp:taxon-name>Eustrophopsis indistinctus</tp:taxon-name></italic>.</p></caption><graphic xmlns:xlink="http://www.w3.org/1999/xlink" xlink:href="ZooKeys-188-001-g015.jpg" position="float" orientation="portrait" xlink:type="simple"/></fig><fig id="F20" position="float" orientation="portrait"><label>Figure 69.</label><caption><p>Known distribution of <italic><tp:taxon-name>Eustrophopsis bicolor</tp:taxon-name></italic>.</p></caption><graphic xmlns:xlink="http://www.w3.org/1999/xlink" xlink:href="ZooKeys-188-001-g020.jpg" position="float" orientation="portrait" xlink:type="simple"/></fig></tp:treatment-sec><ref-list><ref id="B15"><mixed-citation xmlns:xlink="http://www.w3.org/1999/xlink" xlink:type="simple"><person-group><name name-style="western"><surname>Fabricius</surname><given-names>JC</given-names></name></person-group> (<year>1792</year>)<source> Entomologia systematica emendata et aucta.</source><publisher-name>Secundum classes, ordines, genera, species adjectis synonymis, locis, observationibus, descriptionibus. Proft</publisher-name>, <publisher-loc>Hafniae</publisher-loc>, <lpage>538</lpage> pp.doi: <ext-link ext-link-type="uri" xlink:href="http://dx.doi.org/10.5962/bhl.title.36532" xlink:type="simple">10.5962/bhl.title.36532</ext-link></mixed-citation></ref><ref id="B16"><mixed-citation xmlns:xlink="http://www.w3.org/1999/xlink" xlink:type="simple"><person-group><name name-style="western"><surname>Fabricius</surname><given-names>JC</given-names></name></person-group> (<year>1801</year>)<source> Systema Eleutheratorum secundum ordines, genera, species, adjectis locis, observationibus, descriptionibus. Vol. 2. Bibliopol. Acad., Kiliae</source></mixed-citation></ref><ref id="B49"><mixed-citation xmlns:xlink="http://www.w3.org/1999/xlink" xlink:type="simple"><person-group><name name-style="western"><surname>Olivier</surname><given-names>AG</given-names></name></person-group> (<year>1811</year>)<source> Encyclopédie Methodique. Histoire Naturelle. Insectes, Vol. 8.</source></mixed-citation></ref><ref id="B41"><mixed-citation xmlns:xlink="http://www.w3.org/1999/xlink" xlink:type="simple"><person-group><name name-style="western"><surname>Melsheimer</surname><given-names>FE</given-names></name></person-group> (<year>1853</year>)<source> Catalogue of the described Coleoptera of the United States. Revised by S.S. Haldeman and J. L. LeConte. Washington, Smithsonian Institution. xvi + 174 pp.</source></mixed-citation></ref><ref id="B11"><mixed-citation xmlns:xlink="http://www.w3.org/1999/xlink" xlink:type="simple"><person-group><name name-style="western"><surname>Crotch</surname><given-names>GR</given-names></name></person-group> (<year>1873</year>)<source> Check list of the Coleoptera of America, North of Mexico. Naturalists’ Agency, Salem MA.</source></mixed-citation></ref><ref id="B33"><mixed-citation xmlns:xlink="http://www.w3.org/1999/xlink" xlink:type="simple"><person-group><name name-style="western"><surname>LeConte</surname><given-names>JL</given-names></name></person-group> (<year>1873</year>)<article-title> Synonymical remarks upon North American Coleoptera.</article-title><source>Proceedings of the Academy of Natural Sciences of Philadelphia </source><volume>3</volume>: <fpage>321</fpage>-<lpage>336</lpage>.</mixed-citation></ref><ref id="B53"><mixed-citation xmlns:xlink="http://www.w3.org/1999/xlink" xlink:type="simple"><person-group><name name-style="western"><surname>Provancher</surname><given-names>L</given-names></name></person-group> (<year>1877</year>)<source> Petite Faune Entomologique du Canada, precedée d’un traite elementaire d’entomologie.</source><publisher-name>Volume I – les Coléoptères. Darveau</publisher-name>, <publisher-loc>Quebec City</publisher-loc>, <lpage>785</lpage> pp.</mixed-citation></ref><ref id="B57"><mixed-citation xmlns:xlink="http://www.w3.org/1999/xlink" xlink:type="simple"><person-group><name name-style="western"><surname>Schwarz</surname><given-names>EA</given-names></name></person-group> (<year>1878</year>)<article-title> The Coleoptera of Florida.</article-title><source>Proceedings of the American Philosophical Society </source><volume>17</volume>: <fpage>353</fpage>-<lpage>472</lpage>.</mixed-citation></ref><ref id="B22"><mixed-citation xmlns:xlink="http://www.w3.org/1999/xlink" xlink:type="simple"><person-group><name name-style="western"><surname>Henshaw</surname><given-names>S</given-names></name></person-group> (<year>1885</year>)<source> List of the Coleoptera of America, north of Mexico. Entomological Society of America, Philadelphia. </source>doi: <ext-link ext-link-type="uri" xlink:href="http://dx.doi.org/10.5962/bhl.title.13151" xlink:type="simple">10.5962/bhl.title.13151</ext-link></mixed-citation></ref><ref id="B24"><mixed-citation xmlns:xlink="http://www.w3.org/1999/xlink" xlink:type="simple"><person-group><name name-style="western"><surname>Horn</surname><given-names>GH</given-names></name></person-group> (<year>1888</year>)<article-title> Miscellaneous coleopterous studies.</article-title><source>Transactions of the American Entomological Society </source><volume>15</volume>: <fpage>26</fpage>-<lpage>48</lpage></mixed-citation></ref><ref id="B63"><mixed-citation xmlns:xlink="http://www.w3.org/1999/xlink" xlink:type="simple"><person-group><name name-style="western"><surname>Weiss</surname><given-names>HB</given-names></name></person-group> (<year>1919</year>)<article-title> Notes on <italic>Eustrophus bicolor</italic> Fabr., bred from fungi (Coleoptera).</article-title><source>Psyche </source><volume>26</volume> (<issue>5</issue>): <fpage>132</fpage>-<lpage>133</lpage>.</mixed-citation></ref><ref id="B64"><mixed-citation xmlns:xlink="http://www.w3.org/1999/xlink" xlink:type="simple"><person-group><name name-style="western"><surname>Weiss</surname><given-names>HB</given-names></name><name name-style="western"><surname>West</surname><given-names>E</given-names></name></person-group> (<year>1920</year>)<article-title> Fungous insects and their hosts.</article-title><source>Proceedings of the Biological Society of Washington </source><volume>33</volume>: <fpage>1</fpage>-<lpage>20</lpage>.</mixed-citation></ref><ref id="B65"><mixed-citation xmlns:xlink="http://www.w3.org/1999/xlink" xlink:type="simple"><person-group><name name-style="western"><surname>Weiss</surname><given-names>HB</given-names></name></person-group> (<year>1922</year>)<article-title> A bibliography on fungous insects and their hosts.</article-title><source>Entomological News  </source><volume>32</volume>: <fpage>45</fpage>-<lpage>47</lpage>.</mixed-citation></ref><ref id="B12"><mixed-citation xmlns:xlink="http://www.w3.org/1999/xlink" xlink:type="simple"><person-group><name name-style="western"><surname>Csiki</surname><given-names>E</given-names></name></person-group> (<year>1924</year>)<source> Pars 77. Serropalpidae. Coleopterorum Catalogus. Vol. 17. Berlin, W. Junk.</source></mixed-citation></ref><ref id="B35"><mixed-citation xmlns:xlink="http://www.w3.org/1999/xlink" xlink:type="simple"><person-group><name name-style="western"><surname>Leng</surname><given-names>CW</given-names></name></person-group> (<year>1920</year>)<source> Catalogue of the Coleoptera of America, north of Mexico.</source><publisher-name>John D. Sherman, Jr.</publisher-name>, <publisher-loc>Mt. Vernon</publisher-loc>, <lpage>470</lpage> pp.</mixed-citation></ref><ref id="B52"><mixed-citation xmlns:xlink="http://www.w3.org/1999/xlink" xlink:type="simple"><person-group><name name-style="western"><surname>Poole</surname><given-names>RW</given-names></name><name name-style="western"><surname>Gentili</surname><given-names>P</given-names></name></person-group> (<role>Eds</role>) (<year>1996</year>)<source> Fauna Insecta Nearctica. Vol. 1: Coleoptera, Strepsiptera. Entomological Information Services, Rockville MD. 827 pp.</source></mixed-citation></ref><ref id="B37"><mixed-citation xmlns:xlink="http://www.w3.org/1999/xlink" xlink:type="simple"><person-group><name name-style="western"><surname>LeSage</surname><given-names>L</given-names></name></person-group> (<year>1991</year>)<source> Family Melandryidae, false darkling beetles. In: Bousquet Y (Ed.). Checklist of Beetles of Canada and Alaska. Agriculture Canada, Ottawa, 245–248.</source></mixed-citation></ref><ref id="B61"><mixed-citation xmlns:xlink="http://www.w3.org/1999/xlink" xlink:type="simple"><person-group><name name-style="western"><surname>Viedma</surname><given-names>MG de</given-names></name></person-group> (<year>1971</year>)<article-title> Redescripcion de la larva de <italic>Eustrophinus bicolor</italic> y consideraciones acerca de la position sistematica del genero <italic>Eustrophinus</italic> (Col. Melandryidae). Annales de la Société Entomologique de France (N.S.</article-title><source>) </source><volume>7</volume> (<issue>3</issue>): <fpage>729</fpage>-<lpage>733</lpage>.</mixed-citation></ref><ref id="B51"><mixed-citation xmlns:xlink="http://www.w3.org/1999/xlink" xlink:type="simple"><person-group><name name-style="western"><surname>Pollock</surname><given-names>DA</given-names></name></person-group> (<year>2008</year>)<article-title> Review of the Canadian Eustrophinae (Coleoptera, Tetratomidae).</article-title><source>ZooKeys </source><volume>2</volume>: <fpage>261</fpage>-<lpage>290</lpage>. doi: <ext-link ext-link-type="uri" xlink:href="http://dx.doi.org/10.3897/zookeys.2.30" xlink:type="simple">10.3897/zookeys.2.30</ext-link></mixed-citation></ref><ref id="B29"><mixed-citation xmlns:xlink="http://www.w3.org/1999/xlink" xlink:type="simple"><person-group><name name-style="western"><surname>Lawrence</surname><given-names>JF</given-names></name><name name-style="western"><surname>Leschen</surname><given-names>RAB</given-names></name></person-group> (<year>2010</year>)<source> 11.5. Tetratomidae Billberg, 1820. Handbuch der Zoologie /Handbook of Zoology. R.G. Beutel and R. Leschen (eds.). Insecta: Coleoptera, Beetles: Volume 2. W. de Gruyter Inc., Berlin, 514–520.</source></mixed-citation></ref><ref id="B10"><mixed-citation xmlns:xlink="http://www.w3.org/1999/xlink" xlink:type="simple"><person-group><name name-style="western"><surname>Chantal</surname><given-names>C</given-names></name></person-group> (<year>1985</year>)<source> Les Tetratomidae (Coleoptera) du Québec. Fabreries 11(3): 43–66 + maps.</source></mixed-citation></ref></ref-list></tp:taxon-treatment>
