# Supplementary material for: Review of the Eustrophinae (Coleoptera, Tetratomidae) of America north of Mexico
Source: Zookeys. 2012 May 2;(188):1–153. doi: 10.3897/zookeys.188.2976 (PMC3345898; doi:10.3897/zookeys.188.2976)
Supplement: XML Treatment for Eustrophopsis brunneimarginatus [file zookeys.188.2976-treatment12.xml]

<!DOCTYPE tp:taxon-treatment
  PUBLIC "-//TaxonX//DTD Taxonomic Treatment Publishing DTD v0 20100105//EN" "tax-treatment-NSO.dtd">
<tp:taxon-treatment xmlns:tp="http://www.plazi.org/taxpub"><tp:treatment-meta><mixed-citation publication-type="journal"><person-group><name><surname>Pollock</surname><given-names>Darren A.</given-names></name></person-group><article-title>Review of the Eustrophinae (Coleoptera, Tetratomidae) of America north of Mexico</article-title><source>Zookeys</source><day>2</day><month>5</month><year>2012</year><volume>2012</volume><issue>188</issue><fpage>1</fpage><lpage>153</lpage><pub-id pub-id-type="doi">10.3897/zookeys.188.2976</pub-id></mixed-citation></tp:treatment-meta><tp:nomenclature><tp:taxon-name>
                            <tp:taxon-name-part taxon-name-part-type="genus">Eustrophopsis</tp:taxon-name-part>
                            <tp:taxon-name-part taxon-name-part-type="species">brunneimarginatus</tp:taxon-name-part>
                        <object-id xmlns:xlink="http://www.w3.org/1999/xlink" xlink:type="simple">http://species-id.net/wiki/Eustrophopsis_brunneimarginatus</object-id>
								</tp:taxon-name><tp:taxon-authority>(Dury, 1906a)</tp:taxon-authority><xref ref-type="fig" rid="F2">Figures 7</xref><xref ref-type="fig" rid="F5">20</xref><xref ref-type="fig" rid="F8">32</xref><xref ref-type="fig" rid="F11">44</xref><xref ref-type="fig" rid="F14">58</xref><xref ref-type="fig" rid="F21">70</xref><tp:nomenclature-citation-list><tp:nomenclature-citation><tp:taxon-name>Eustrophus brunneimarginatus</tp:taxon-name><comment><xref ref-type="bibr" rid="B13">Dury 1906a</xref>: 254.—(“Two specimens, Kentucky, near Cincinnati, Ohio”); <xref ref-type="bibr" rid="B14">Dury 1906b</xref>: 260; <xref ref-type="bibr" rid="B12">Csiki 1924</xref>: 10.</comment></tp:nomenclature-citation><tp:nomenclature-citation><tp:taxon-name>Eustrophinus brunneimarginatus</tp:taxon-name><comment> (Dury).— <xref ref-type="bibr" rid="B35">Leng 1920</xref>: 238; <xref ref-type="bibr" rid="B52">Poole and Gentili 1996</xref>: 299.</comment></tp:nomenclature-citation><tp:nomenclature-citation><tp:taxon-name>Eustrophopsis brunneimarginatus</tp:taxon-name><comment> (Dury).—<xref ref-type="bibr" rid="B51">Pollock 2008</xref>: 290.</comment></tp:nomenclature-citation></tp:nomenclature-citation-list></tp:nomenclature><tp:treatment-sec sec-type="Diagnosis"><title>Diagnosis.</title><p>Specimens of this species may be distinguished from other members of <tp:taxon-name>Eustrophinae</tp:taxon-name> by the presence of the marginal bands of lighter color along the otherwise dark pronotum and elytra. It is possible that <italic><tp:taxon-name>Eustrophopsis marginatus</tp:taxon-name></italic> (Champion) also occurs<!--PageBreak--> in the Nearctic region (see “notes”, below); however, the marginal light markings are even more extensive than in <italic><tp:taxon-name>Eustrophopsis brunneimarginatus</tp:taxon-name></italic>.</p></tp:treatment-sec><tp:treatment-sec sec-type="Description"><title>Description.</title><p>TL 4.2–5.4 mm; GEW 2.0–2.8 mm. Body broadly ovate, moderately tapered posteriorly (<xref ref-type="fig" rid="F2">Fig. 7</xref>), distinctly convex dorsally (<xref ref-type="fig" rid="F5">Fig. 20</xref>); dorsal color from dark brown to near black, except for narrow lighter marginal band on pronotum and elytra (<xref ref-type="fig" rid="F2">Figures 7</xref>, <xref ref-type="fig" rid="F5">20</xref>); light pronotal markings various, in some specimens restricted to extreme lateral margins only, in others extended further onto pronotal disc; light elytral band restricted to lateral margin, inward three striae at most; antennomeres 1–4 and 11 rufous, distinctly lighter than piceous antennomeres 5–10; ventral color uniformly dark rufous, without contrast between color of thoracic and abdominal sclerites; dorsal vestiture relatively long, conspicuous; eyes narrowly separated (<xref ref-type="fig" rid="F8">Fig. 32</xref>), distance between less than maximum width of antennomere 1; eye deeply emarginated around antennal insertion; antennae relatively short, with no discernible sexual dimorphism; antennomeres 6–10 short, approximately equal in width and length, submoniliform; antennal sensilla completely annular; last maxillary palpomere unmodified, apex slightly oblique; pronotal punctation relatively coarse; prosternal process (<xref ref-type="fig" rid="F11">Fig. 44</xref>) elongate, narrowly rounded distally, extended nearly to posterior margin of procoxae; prothoracic episternal suture present, surface of proepisternum smooth, punctures not obscured by rugose macrosculpture; coarse elytral punctures forming multiple striae; meso- and metatibiae with multiple, oblique ridges; male with small, ovate setiferous pit on ventral edge of profemur; aedeagus (<xref ref-type="fig" rid="F14">Fig. 58</xref>) with basal piece of tegmen slightly shorter than apical piece; struts on median lobe long, relatively narrow, inner margins narrowly U-shaped; sternite 9 basally V-shaped to Y-shaped, with very short stem.</p></tp:treatment-sec><tp:treatment-sec sec-type="Distribution"><title>Distribution</title><p>(<xref ref-type="fig" rid="F21">Fig. 70</xref>). Specimens of <italic><tp:taxon-name>Eustrophopsis brunneimarginatus</tp:taxon-name></italic> are known from scattered localities in eastern United States, west to east-central Texas. The 45 examined specimens are from the following jurisdictions: <bold>UNITED STATES</bold>: ALABAMA: Dale, Madison. ARKANSAS: Pulaski. FLORIDA: Liberty. GEORGIA: Monroe. ILLINOIS: Edgar, Wabash. INDIANA: Tippecanoe. LOUISIANA: Grant, Natchitoches. MISSISSIPPI: Tishomingo. MISSOURI: Randolph. NEW HAMPSHIRE: Coos. NORTH CAROLINA: Rockingham. OKLAHOMA: Latimer. SOUTH CAROLINA: Anderson. TEXAS: Anderson, Milam, Sabine, San Augustine, Tyler, Wood. VIRGINIA: Norfolk. WEST VIRGINIA: Hardy. (Complete label data given in Appendix 1).</p></tp:treatment-sec><tp:treatment-sec sec-type="Types"><title>Types.</title><p><italic><tp:taxon-name>Eustrophus brunneimarginatus</tp:taxon-name></italic> Dury. LECTOTYPE (here designated), sex unknown, labeled “Ky near Cin. O. / [red, hand written] Type / [handwritten] Eustrophus brunneimarginatus Dury Type / CMNH E2065", in CNHM. Paralectotype, with same label data as lectotype, except with “June” written on top label.</p></tp:treatment-sec><tp:treatment-sec sec-type="Natural history"><title>Natural history.</title><p>Label data: flight intercept trap (AL); blacklight trap (AR); malaise trap, mixed hardwood/closed canopy seepage slope (FL); beach wash-up (NH); malaise, mature hardwood forest (SC); malaise trap in beech-magnolia forest (TX).</p></tp:treatment-sec><tp:treatment-sec sec-type="Notes"><title>Notes.</title><p><xref ref-type="bibr" rid="B13">Dury (1906a)</xref> described this new species based on two specimens, which differed from <italic><tp:taxon-name>Eustrophopsis bicolor</tp:taxon-name></italic> based on being smaller, broader, less shining, much less narrowed posteriorly, less distinctly striate, and the light colored border of the pronotum and elytra. However, in the next article in the same journal issue, <xref ref-type="bibr" rid="B14">Dury (1906b)</xref> <!--PageBreak-->seemingly synonymized his new species with <italic><tp:taxon-name>Eustrophopsis confinis</tp:taxon-name></italic> LeConte. These two species are quite different, however, and it is likely that Dury never examined actual specimen(s) of <italic><tp:taxon-name>Eustrophopsis confinis</tp:taxon-name></italic>.</p><p>A series of specimens from Hidalgo Co., Texas (TAMU) resemble <italic><tp:taxon-name>Eustrophopsis brunneimarginatus</tp:taxon-name></italic>, except that the marginal light markings are much more extensive on the pronotum and elytra. It is possible that these specimens represent <italic><tp:taxon-name>Eustrophopsis marginatus</tp:taxon-name></italic> Champion. In the description, <xref ref-type="bibr" rid="B6">Champion (1889)</xref> compared <italic><tp:taxon-name>Eustrophopsis marginatus</tp:taxon-name></italic> to <italic><tp:taxon-name>Eustrophopsis bicolor</tp:taxon-name></italic>, as <italic><tp:taxon-name>Eustrophopsis brunneimarginatus</tp:taxon-name></italic> was not yet described. Another species described by <xref ref-type="bibr" rid="B6">Champion (1889)</xref> – <italic><tp:taxon-name>Eustrophopsis ovatus</tp:taxon-name></italic> – possesses similar elytral and pronotal markings except that they are even more extensive than <italic><tp:taxon-name>Eustrophopsis marginatus</tp:taxon-name></italic>. I defer judgment on placement of the above mentioned specimens from southern Texas, as well as a possible synonymy of <italic><tp:taxon-name>Eustrophopsis brunneimarginatus</tp:taxon-name></italic> and <italic><tp:taxon-name>Eustrophopsis marginatus</tp:taxon-name></italic>, pending further study of the Neotropical eustrophines and detailed examination of Champion’s types.</p></tp:treatment-sec><tp:treatment-sec><!--Section generated to contain objects referenced in tp:taxon-treatment.--><fig id="F2" position="float" orientation="portrait"><label>Figures 5–8.</label><caption><p>Nearctic <tp:taxon-name>Eustrophinae</tp:taxon-name>, dorsal habitus. <bold>5</bold> <italic><tp:taxon-name>Eustrophopsis confinis</tp:taxon-name></italic>, MB, TL = 5.4 mm  <bold>6</bold> <italic><tp:taxon-name>Eustrophopsis bicolor</tp:taxon-name></italic>, MB: Lockport, TL = 5.7 mm <bold>7</bold> <italic><tp:taxon-name>Eustrophopsis brunneimarginatus</tp:taxon-name></italic>, FL: Liberty Co., TL = 4.5 mm <bold>8</bold> <italic><tp:taxon-name>Eustrophopsis indistinctus</tp:taxon-name></italic>, NM: Roosevelt Co., TL = 5.4 mm.</p></caption><graphic xmlns:xlink="http://www.w3.org/1999/xlink" xlink:href="ZooKeys-188-001-g002.jpg" position="float" orientation="portrait" xlink:type="simple"/></fig><fig id="F5" position="float" orientation="portrait"><label>Figures 20–25.</label><caption><p>Nearctic <tp:taxon-name>Eustrophinae</tp:taxon-name>, left lateral view. <bold>20</bold> <italic><tp:taxon-name>Eustrophopsis brunneimarginatus</tp:taxon-name></italic> <bold>21</bold> <italic><tp:taxon-name>Eustrophopsis indistinctus</tp:taxon-name></italic> <bold>22</bold> <italic><tp:taxon-name>Eustrophopsis arizonensis</tp:taxon-name></italic> <bold>23</bold> <italic><tp:taxon-name>Eustrophopsis ornatus</tp:taxon-name></italic> (dark form) <bold>24</bold> <italic><tp:taxon-name>Eustrophopsis crowdyi</tp:taxon-name></italic>, sp. n. <bold>25</bold> <italic><tp:taxon-name>Synstrophus repandus</tp:taxon-name></italic>.</p></caption><graphic xmlns:xlink="http://www.w3.org/1999/xlink" xlink:href="ZooKeys-188-001-g005.jpg" position="float" orientation="portrait" xlink:type="simple"/></fig><fig id="F8" position="float" orientation="portrait"><label>Figures 32–34.</label><caption><p>Nearctic <tp:taxon-name>Eustrophinae</tp:taxon-name>, frontal view of head. <bold>32</bold> <italic><tp:taxon-name>Eustrophopsis brunneimarginatus</tp:taxon-name></italic>  <bold>33</bold> <italic><tp:taxon-name>Eustrophopsis indistinctus</tp:taxon-name></italic> <bold>34</bold> <italic><tp:taxon-name>Eustrophopsis arizonensis</tp:taxon-name></italic>.</p></caption><graphic xmlns:xlink="http://www.w3.org/1999/xlink" xlink:href="ZooKeys-188-001-g008.jpg" position="float" orientation="portrait" xlink:type="simple"/></fig><fig id="F11" position="float" orientation="portrait"><label>Figures 44–49.</label><caption><p>Nearctic <tp:taxon-name>Eustrophinae</tp:taxon-name>, prosternal process. <bold>44</bold> <italic><tp:taxon-name>Eustrophopsis brunneimarginatus</tp:taxon-name></italic> <bold>45</bold> <italic><tp:taxon-name>Eustrophopsis indistinctus</tp:taxon-name></italic> <bold>46</bold> <italic><tp:taxon-name>Eustrophopsis arizonensis</tp:taxon-name></italic> <bold>47</bold> <italic><tp:taxon-name>Eustrophopsis ornatus</tp:taxon-name></italic> <bold>48</bold> <italic><tp:taxon-name>Eustrophopsis crowdyi</tp:taxon-name></italic>, sp. n. <bold>49</bold> <italic><tp:taxon-name>Synstrophus repandus</tp:taxon-name></italic>.</p></caption><graphic xmlns:xlink="http://www.w3.org/1999/xlink" xlink:href="ZooKeys-188-001-g011.jpg" position="float" orientation="portrait" xlink:type="simple"/></fig><fig id="F14" position="float" orientation="portrait"><label>Figures 56–61.</label><caption><p>Aedeagi of Nearctic <italic><tp:taxon-name>Eustrophopsis</tp:taxon-name></italic> spp. <bold>56</bold> <italic><tp:taxon-name>Eustrophopsis confinis</tp:taxon-name></italic> <bold>57</bold> <italic><tp:taxon-name>Eustrophopsis bicolor</tp:taxon-name></italic> <bold>58</bold> <italic><tp:taxon-name>Eustrophopsis brunneimarginatus</tp:taxon-name></italic> <bold>59</bold> <italic><tp:taxon-name>Eustrophopsis indistinctus</tp:taxon-name></italic> <bold>60</bold> <italic><tp:taxon-name>Eustrophopsis arizonensis</tp:taxon-name></italic>  <bold>61</bold> <italic><tp:taxon-name>Eustrophopsis ornatus</tp:taxon-name></italic>.</p></caption><graphic xmlns:xlink="http://www.w3.org/1999/xlink" xlink:href="ZooKeys-188-001-g014.jpg" position="float" orientation="portrait" xlink:type="simple"/></fig><fig id="F21" position="float" orientation="portrait"><label>Figure 70.</label><caption><p>Known distribution of <italic><tp:taxon-name>Eustrophopsis brunneimarginatus</tp:taxon-name></italic> (dot represents state record).</p></caption><graphic xmlns:xlink="http://www.w3.org/1999/xlink" xlink:href="ZooKeys-188-001-g021.jpg" position="float" orientation="portrait" xlink:type="simple"/></fig></tp:treatment-sec><ref-list><ref id="B13"><mixed-citation xmlns:xlink="http://www.w3.org/1999/xlink" xlink:type="simple"><person-group><name name-style="western"><surname>Dury</surname><given-names>C</given-names></name></person-group> (<year>1906a</year>)<article-title> Ecological notes on some Coleoptera of the Cincinnati region, including seven new species.</article-title><source>Journal of the Cincinnati Society of Natural History </source><volume>20</volume> (<issue>7</issue>): <fpage>251</fpage>-<lpage>256</lpage>.</mixed-citation></ref><ref id="B14"><mixed-citation xmlns:xlink="http://www.w3.org/1999/xlink" xlink:type="simple"><person-group><name name-style="western"><surname>Dury</surname><given-names>C</given-names></name></person-group> (<year>1906b</year>)<article-title> Additions to the list of Cincinnati Coleoptera.</article-title><source>Journal of the Cincinnati Society of Natural History </source><volume>20</volume> (<issue>7</issue>): <fpage>257</fpage>-<lpage>260</lpage>.</mixed-citation></ref><ref id="B12"><mixed-citation xmlns:xlink="http://www.w3.org/1999/xlink" xlink:type="simple"><person-group><name name-style="western"><surname>Csiki</surname><given-names>E</given-names></name></person-group> (<year>1924</year>)<source> Pars 77. Serropalpidae. Coleopterorum Catalogus. Vol. 17. Berlin, W. Junk.</source></mixed-citation></ref><ref id="B35"><mixed-citation xmlns:xlink="http://www.w3.org/1999/xlink" xlink:type="simple"><person-group><name name-style="western"><surname>Leng</surname><given-names>CW</given-names></name></person-group> (<year>1920</year>)<source> Catalogue of the Coleoptera of America, north of Mexico.</source><publisher-name>John D. Sherman, Jr.</publisher-name>, <publisher-loc>Mt. Vernon</publisher-loc>, <lpage>470</lpage> pp.</mixed-citation></ref><ref id="B52"><mixed-citation xmlns:xlink="http://www.w3.org/1999/xlink" xlink:type="simple"><person-group><name name-style="western"><surname>Poole</surname><given-names>RW</given-names></name><name name-style="western"><surname>Gentili</surname><given-names>P</given-names></name></person-group> (<role>Eds</role>) (<year>1996</year>)<source> Fauna Insecta Nearctica. Vol. 1: Coleoptera, Strepsiptera. Entomological Information Services, Rockville MD. 827 pp.</source></mixed-citation></ref><ref id="B51"><mixed-citation xmlns:xlink="http://www.w3.org/1999/xlink" xlink:type="simple"><person-group><name name-style="western"><surname>Pollock</surname><given-names>DA</given-names></name></person-group> (<year>2008</year>)<article-title> Review of the Canadian Eustrophinae (Coleoptera, Tetratomidae).</article-title><source>ZooKeys </source><volume>2</volume>: <fpage>261</fpage>-<lpage>290</lpage>. doi: <ext-link ext-link-type="uri" xlink:href="http://dx.doi.org/10.3897/zookeys.2.30" xlink:type="simple">10.3897/zookeys.2.30</ext-link></mixed-citation></ref><ref id="B6"><mixed-citation xmlns:xlink="http://www.w3.org/1999/xlink" xlink:type="simple"><person-group><name name-style="western"><surname>Champion</surname><given-names>GC</given-names></name></person-group> (<year>1889</year>)<source> Coleoptera (Lagriidae, Melandryidae, Pythidae, Oedemeridae). In: Godman FD, Salvin O (Eds.). Biologia Centrali-Americana, Insecta, Coleoptera, Volume 4, Part 1. Dulau, London, pp. 1–494.</source></mixed-citation></ref></ref-list></tp:taxon-treatment>
