# Supplementary material for: Review of the Eustrophinae (Coleoptera, Tetratomidae) of America north of Mexico
Source: Zookeys. 2012 May 2;(188):1–153. doi: 10.3897/zookeys.188.2976 (PMC3345898; doi:10.3897/zookeys.188.2976)
Supplement: XML Treatment for Eustrophopsis indistinctus [file zookeys.188.2976-treatment13.xml]

<!DOCTYPE tp:taxon-treatment
  PUBLIC "-//TaxonX//DTD Taxonomic Treatment Publishing DTD v0 20100105//EN" "tax-treatment-NSO.dtd">
<tp:taxon-treatment xmlns:tp="http://www.plazi.org/taxpub"><tp:treatment-meta><mixed-citation publication-type="journal"><person-group><name><surname>Pollock</surname><given-names>Darren A.</given-names></name></person-group><article-title>Review of the Eustrophinae (Coleoptera, Tetratomidae) of America north of Mexico</article-title><source>Zookeys</source><day>2</day><month>5</month><year>2012</year><volume>2012</volume><issue>188</issue><fpage>1</fpage><lpage>153</lpage><pub-id pub-id-type="doi">10.3897/zookeys.188.2976</pub-id></mixed-citation></tp:treatment-meta><tp:nomenclature><tp:taxon-name>
                            <tp:taxon-name-part taxon-name-part-type="genus">Eustrophopsis</tp:taxon-name-part>
                            <tp:taxon-name-part taxon-name-part-type="species">indistinctus</tp:taxon-name-part>
                        <object-id xmlns:xlink="http://www.w3.org/1999/xlink" xlink:type="simple">http://species-id.net/wiki/Eustrophopsis_indistinctus</object-id>
								</tp:taxon-name><tp:taxon-authority>(LeConte, 1851)</tp:taxon-authority><xref ref-type="fig" rid="F2">Figures 8</xref><xref ref-type="fig" rid="F5">21</xref><xref ref-type="fig" rid="F8">33</xref><xref ref-type="fig" rid="F11">45</xref><xref ref-type="fig" rid="F12">51</xref><xref ref-type="fig" rid="F13">54</xref><xref ref-type="fig" rid="F14">59</xref><xref ref-type="fig" rid="F15">64</xref><xref ref-type="fig" rid="F22">71</xref><xref ref-type="fig" rid="F26">76</xref><tp:nomenclature-citation-list><tp:nomenclature-citation><tp:taxon-name>Eustrophus indistinctus</tp:taxon-name><comment><xref ref-type="bibr" rid="B31">LeConte 1851</xref>: 151.—(“Colorado [River]”); <xref ref-type="bibr" rid="B41">Melsheimer 1853</xref>: 143; <xref ref-type="bibr" rid="B11">Crotch 1873</xref>: 112; <xref ref-type="bibr" rid="B22">Henshaw 1885</xref>: 124; <xref ref-type="bibr" rid="B59">Snow 1885</xref>: 69; <xref ref-type="bibr" rid="B24">Horn 1888</xref>: 34.</comment></tp:nomenclature-citation><tp:nomenclature-citation><tp:taxon-name>Eustrophinus indistinctus</tp:taxon-name><comment> (LeConte).— <xref ref-type="bibr" rid="B35">Leng 1920</xref>: 238; <xref ref-type="bibr" rid="B12">Csiki 1924</xref>: 8; <xref ref-type="bibr" rid="B37">LeSage 1991</xref>: 246; <xref ref-type="bibr" rid="B52">Poole and Gentili 1996</xref>: 299.</comment></tp:nomenclature-citation><tp:nomenclature-citation><tp:taxon-name>Eustrophopsis indistinctus</tp:taxon-name><comment> (LeConte).—<xref ref-type="bibr" rid="B51">Pollock 2008</xref>: 290.</comment></tp:nomenclature-citation></tp:nomenclature-citation-list></tp:nomenclature><tp:treatment-sec sec-type="Diagnosis"><title>Diagnosis.</title><p>This is the only species of <italic><tp:taxon-name>Eustrophopsis</tp:taxon-name></italic> with a distinctly brown dorsal color; other diagnostic features include: antennomeres 1–4 and 11 not very distinctly contrasting in color with 5–10; eyes distinctly separated dorsally; pronotal punctation (especially compared with <italic><tp:taxon-name>Eustrophopsis bicolor</tp:taxon-name></italic>) relatively coarse.</p></tp:treatment-sec><tp:treatment-sec sec-type="Description"><title>Description.</title><p>TL 4.9–6.2 mm; GEW 2.4–3.0 mm. Body elongate oval (<xref ref-type="fig" rid="F2">Fig. 8</xref>), moderately tapered posteriorly, distinctly convex dorsally (<xref ref-type="fig" rid="F5">Fig. 21</xref>); dorsal color light to dark brown, vestiture also brownish; antennomeres 1–4 and 11 light to dark rufous, antennomeres 5–10 dark, piceous; venter rufous to brown, legs somewhat lighter in color than that of ventral sclerites; eyes moderately widely separated dorsally (<xref ref-type="fig" rid="F8">Fig. 33</xref>), distance between eyes greater than maximum width of antennomere 1; eyes deeply emarginated around antennal insertions; antennae relatively long, with no discernible sexual dimorphism; all antennomeres longer than wide; antennomeres 5–10 slightly widened, submoniliform; antennal sensilla completely annular; last maxillary palpomere elongate, unmodified, apex slightly oblique; pronotal punctation moderately coarse; prosternal process (<xref ref-type="fig" rid="F11">Fig. 45</xref>) elongate, narrowly rounded distally, extended to slightly anterior of posterior margin of procoxae; prothoracic episternal suture present, surface of proepisternum smooth, punctures not obscured by rugose macrosculpture; coarse elytral punctures forming multiple striae; meso- and metatibiae with numerous, oblique<!--PageBreak--> ridges; male with small, ovate, setiferous pit on ventral edge of profemur; aedeagus (<xref ref-type="fig" rid="F14">Figures 59</xref>, <xref ref-type="fig" rid="F15">64</xref>) with basal piece of tegmen distinctly longer than apical piece; struts on median lobe wide, long, inner margins V-shaped; sternite 9 basally broadly U-shaped.</p></tp:treatment-sec><tp:treatment-sec sec-type="Distribution"><title>Distribution</title><p>(<xref ref-type="fig" rid="F22">Figures 71</xref>, <xref ref-type="fig" rid="F26">76</xref>). The range of this species is decidedly southwestern with most specimens from Arizona and New Mexico; southeastern Colorado is the northern extent. To the south, the species is known from northwestern Mexico. The 295 specimens examined were from the following jurisdictions: <bold>MEXICO</bold>: BAJA CALIFORNIA SUR, CHIHUAHUA. <bold>UNITED STATES</bold>: ARIZONA: Cochise, Gila, Graham, Greenlee, Maricopa, Pima, Pinal, Santa Cruz, Yavapai. COLORADO: Bent. NEW MEXICO: Bernalillo, Eddy, Roosevelt, Sierra. OKLAHOMA: Cimarron. TEXAS: Aransas, Blanco, Brewster, Cameron, Harris. (Complete label data given in Appendix 1).</p></tp:treatment-sec><tp:treatment-sec sec-type="Types"><title>Types.</title><p><italic><tp:taxon-name>Eustrophus indistinctus</tp:taxon-name></italic> LeConte. SYNTYPE, sex unknown, labeled “gold disk / Type 4779 / Eustrophus indistinctus Lec.” Specimen with gold disk (indicative of California); the “Colorado” referred to in the description is actually the Colorado River, and not the state.</p></tp:treatment-sec><tp:treatment-sec sec-type="Natural history"><title>Natural history.</title><p>Fungi (AZ); on bracket fungus (AZ); ex fungus on dying willow (NM); on dead log at night (NM); at night on fungusy logs (NM); at fungi on burned <italic><tp:taxon-name>Populus</tp:taxon-name></italic> snags (NM); fungi on <italic><tp:taxon-name>Salix</tp:taxon-name></italic> (AZ).</p></tp:treatment-sec><tp:treatment-sec sec-type="Notes"><title>Notes.</title><p>This species was one of the earliest described Nearctic eustrophines; however, it was synonymized early on with <italic><tp:taxon-name>Eustrophopsis bicolor</tp:taxon-name></italic> by Horn (1888: 34) who stated that “specimens collected by me in very early spring, in Arizona, have a decidedly brownish color above...These are probably merely less mature specimens as no other structural differences have been observed”. This synonymy was followed by subsequent authors, e.g. <xref ref-type="bibr" rid="B12">Csiki (1924)</xref> and <xref ref-type="bibr" rid="B52">Poole and Gentili (1996)</xref>. In fact, the relatively lighter coloration is one of the diagnostic features of adults of <italic><tp:taxon-name>Eustrophopsis indistinctus</tp:taxon-name></italic>. Therefore, <italic><tp:taxon-name>Eustrophopsis indistinctus</tp:taxon-name></italic> has been removed from synonymy with <italic><tp:taxon-name>Eustrophopsis bicolor</tp:taxon-name></italic> and re-established as a distinct species. There remains some difficulty in distinguishing southern specimens of <italic><tp:taxon-name>Eustrophopsis bicolor</tp:taxon-name></italic> from <italic><tp:taxon-name>Eustrophopsis indistinctus</tp:taxon-name></italic> (see “notes” for <italic><tp:taxon-name>Eustrophopsis bicolor</tp:taxon-name></italic>, above).</p></tp:treatment-sec><tp:treatment-sec><!--Section generated to contain objects referenced in tp:taxon-treatment.--><fig id="F2" position="float" orientation="portrait"><label>Figures 5–8.</label><caption><p>Nearctic <tp:taxon-name>Eustrophinae</tp:taxon-name>, dorsal habitus. <bold>5</bold> <italic><tp:taxon-name>Eustrophopsis confinis</tp:taxon-name></italic>, MB, TL = 5.4 mm  <bold>6</bold> <italic><tp:taxon-name>Eustrophopsis bicolor</tp:taxon-name></italic>, MB: Lockport, TL = 5.7 mm <bold>7</bold> <italic><tp:taxon-name>Eustrophopsis brunneimarginatus</tp:taxon-name></italic>, FL: Liberty Co., TL = 4.5 mm <bold>8</bold> <italic><tp:taxon-name>Eustrophopsis indistinctus</tp:taxon-name></italic>, NM: Roosevelt Co., TL = 5.4 mm.</p></caption><graphic xmlns:xlink="http://www.w3.org/1999/xlink" xlink:href="ZooKeys-188-001-g002.jpg" position="float" orientation="portrait" xlink:type="simple"/></fig><fig id="F5" position="float" orientation="portrait"><label>Figures 20–25.</label><caption><p>Nearctic <tp:taxon-name>Eustrophinae</tp:taxon-name>, left lateral view. <bold>20</bold> <italic><tp:taxon-name>Eustrophopsis brunneimarginatus</tp:taxon-name></italic> <bold>21</bold> <italic><tp:taxon-name>Eustrophopsis indistinctus</tp:taxon-name></italic> <bold>22</bold> <italic><tp:taxon-name>Eustrophopsis arizonensis</tp:taxon-name></italic> <bold>23</bold> <italic><tp:taxon-name>Eustrophopsis ornatus</tp:taxon-name></italic> (dark form) <bold>24</bold> <italic><tp:taxon-name>Eustrophopsis crowdyi</tp:taxon-name></italic>, sp. n. <bold>25</bold> <italic><tp:taxon-name>Synstrophus repandus</tp:taxon-name></italic>.</p></caption><graphic xmlns:xlink="http://www.w3.org/1999/xlink" xlink:href="ZooKeys-188-001-g005.jpg" position="float" orientation="portrait" xlink:type="simple"/></fig><fig id="F8" position="float" orientation="portrait"><label>Figures 32–34.</label><caption><p>Nearctic <tp:taxon-name>Eustrophinae</tp:taxon-name>, frontal view of head. <bold>32</bold> <italic><tp:taxon-name>Eustrophopsis brunneimarginatus</tp:taxon-name></italic>  <bold>33</bold> <italic><tp:taxon-name>Eustrophopsis indistinctus</tp:taxon-name></italic> <bold>34</bold> <italic><tp:taxon-name>Eustrophopsis arizonensis</tp:taxon-name></italic>.</p></caption><graphic xmlns:xlink="http://www.w3.org/1999/xlink" xlink:href="ZooKeys-188-001-g008.jpg" position="float" orientation="portrait" xlink:type="simple"/></fig><fig id="F11" position="float" orientation="portrait"><label>Figures 44–49.</label><caption><p>Nearctic <tp:taxon-name>Eustrophinae</tp:taxon-name>, prosternal process. <bold>44</bold> <italic><tp:taxon-name>Eustrophopsis brunneimarginatus</tp:taxon-name></italic> <bold>45</bold> <italic><tp:taxon-name>Eustrophopsis indistinctus</tp:taxon-name></italic> <bold>46</bold> <italic><tp:taxon-name>Eustrophopsis arizonensis</tp:taxon-name></italic> <bold>47</bold> <italic><tp:taxon-name>Eustrophopsis ornatus</tp:taxon-name></italic> <bold>48</bold> <italic><tp:taxon-name>Eustrophopsis crowdyi</tp:taxon-name></italic>, sp. n. <bold>49</bold> <italic><tp:taxon-name>Synstrophus repandus</tp:taxon-name></italic>.</p></caption><graphic xmlns:xlink="http://www.w3.org/1999/xlink" xlink:href="ZooKeys-188-001-g011.jpg" position="float" orientation="portrait" xlink:type="simple"/></fig><fig id="F12" position="float" orientation="portrait"><label>Figures 50–53.</label><caption><p>Prothorax (<bold>50–52</bold>) and hind leg (<bold>53</bold>) of selected Nearctic <tp:taxon-name>Eustrophinae</tp:taxon-name>. <bold>50</bold> <italic><tp:taxon-name>Eustrophus tomentosus</tp:taxon-name></italic> <bold>51</bold> <italic><tp:taxon-name>Eustrophopsis indistinctus</tp:taxon-name></italic> <bold>52</bold> <italic><tp:taxon-name>Eustrophopsis arizonensis</tp:taxon-name></italic> <bold>53</bold> <italic><tp:taxon-name>Pseudoholostrophus impressicollis</tp:taxon-name></italic>.</p></caption><graphic xmlns:xlink="http://www.w3.org/1999/xlink" xlink:href="ZooKeys-188-001-g012.jpg" position="float" orientation="portrait" xlink:type="simple"/></fig><fig id="F13" position="float" orientation="portrait"><label>Figures 54–55.</label><caption><p>Hind leg of selected Nearctic <tp:taxon-name>Eustrophinae</tp:taxon-name>. <bold>54</bold> <italic><tp:taxon-name>Eustrophopsis indistinctus</tp:taxon-name></italic> <bold>55</bold> <italic><tp:taxon-name>Synstrophus repandus</tp:taxon-name></italic>.</p></caption><graphic xmlns:xlink="http://www.w3.org/1999/xlink" xlink:href="ZooKeys-188-001-g013.jpg" position="float" orientation="portrait" xlink:type="simple"/></fig><fig id="F14" position="float" orientation="portrait"><label>Figures 56–61.</label><caption><p>Aedeagi of Nearctic <italic><tp:taxon-name>Eustrophopsis</tp:taxon-name></italic> spp. <bold>56</bold> <italic><tp:taxon-name>Eustrophopsis confinis</tp:taxon-name></italic> <bold>57</bold> <italic><tp:taxon-name>Eustrophopsis bicolor</tp:taxon-name></italic> <bold>58</bold> <italic><tp:taxon-name>Eustrophopsis brunneimarginatus</tp:taxon-name></italic> <bold>59</bold> <italic><tp:taxon-name>Eustrophopsis indistinctus</tp:taxon-name></italic> <bold>60</bold> <italic><tp:taxon-name>Eustrophopsis arizonensis</tp:taxon-name></italic>  <bold>61</bold> <italic><tp:taxon-name>Eustrophopsis ornatus</tp:taxon-name></italic>.</p></caption><graphic xmlns:xlink="http://www.w3.org/1999/xlink" xlink:href="ZooKeys-188-001-g014.jpg" position="float" orientation="portrait" xlink:type="simple"/></fig><fig id="F15" position="float" orientation="portrait"><label>Figures 62–64.</label><caption><p>Aedeagus (<bold>62</bold>) and genital segments (<bold>63–64</bold>) of Nearctic <italic><tp:taxon-name>Eustrophopsis</tp:taxon-name></italic> spp.  <bold>62</bold> <italic><tp:taxon-name>Eustrophopsis crowdyi</tp:taxon-name></italic> <bold>63</bold> <italic><tp:taxon-name>Eustrophopsis bicolor</tp:taxon-name></italic> <bold>64</bold> <italic><tp:taxon-name>Eustrophopsis indistinctus</tp:taxon-name></italic>.</p></caption><graphic xmlns:xlink="http://www.w3.org/1999/xlink" xlink:href="ZooKeys-188-001-g015.jpg" position="float" orientation="portrait" xlink:type="simple"/></fig><fig id="F22" position="float" orientation="portrait"><label>Figure 71.</label><caption><p>Known distribution of <italic><tp:taxon-name>Eustrophopsis indistinctus</tp:taxon-name></italic>.</p></caption><graphic xmlns:xlink="http://www.w3.org/1999/xlink" xlink:href="ZooKeys-188-001-g022.jpg" position="float" orientation="portrait" xlink:type="simple"/></fig><fig id="F26" position="float" orientation="portrait"><label>Figure 76.</label><caption><p>Known Mexican distributions of southern <italic><tp:taxon-name>Eustrophopsis</tp:taxon-name></italic> species: <italic><tp:taxon-name>Eustrophopsis arizonensis</tp:taxon-name></italic> (■) <italic><tp:taxon-name>Eustrophopsis indistinctus</tp:taxon-name></italic> (●) <italic><tp:taxon-name>Eustrophopsis ornatus</tp:taxon-name></italic> (★).</p></caption><graphic xmlns:xlink="http://www.w3.org/1999/xlink" xlink:href="ZooKeys-188-001-g026.jpg" position="float" orientation="portrait" xlink:type="simple"/></fig></tp:treatment-sec><ref-list><ref id="B31"><mixed-citation xmlns:xlink="http://www.w3.org/1999/xlink" xlink:type="simple"><person-group><name name-style="western"><surname>LeConte</surname><given-names>JL</given-names></name></person-group> (<year>1851</year>)<article-title> Descriptions of new species of Coleoptera, from California.</article-title><source>Annals of the Lyceum of Natural History of New York </source><volume>5</volume>: <fpage>125</fpage>-<lpage>216</lpage>. doi: <ext-link ext-link-type="uri" xlink:href="http://dx.doi.org/10.1111/j.1749–6632.1852.tb00123.x" xlink:type="simple">10.1111/j.1749–6632.1852.tb00123.x</ext-link></mixed-citation></ref><ref id="B41"><mixed-citation xmlns:xlink="http://www.w3.org/1999/xlink" xlink:type="simple"><person-group><name name-style="western"><surname>Melsheimer</surname><given-names>FE</given-names></name></person-group> (<year>1853</year>)<source> Catalogue of the described Coleoptera of the United States. Revised by S.S. Haldeman and J. L. LeConte. Washington, Smithsonian Institution. xvi + 174 pp.</source></mixed-citation></ref><ref id="B11"><mixed-citation xmlns:xlink="http://www.w3.org/1999/xlink" xlink:type="simple"><person-group><name name-style="western"><surname>Crotch</surname><given-names>GR</given-names></name></person-group> (<year>1873</year>)<source> Check list of the Coleoptera of America, North of Mexico. Naturalists’ Agency, Salem MA.</source></mixed-citation></ref><ref id="B22"><mixed-citation xmlns:xlink="http://www.w3.org/1999/xlink" xlink:type="simple"><person-group><name name-style="western"><surname>Henshaw</surname><given-names>S</given-names></name></person-group> (<year>1885</year>)<source> List of the Coleoptera of America, north of Mexico. Entomological Society of America, Philadelphia. </source>doi: <ext-link ext-link-type="uri" xlink:href="http://dx.doi.org/10.5962/bhl.title.13151" xlink:type="simple">10.5962/bhl.title.13151</ext-link></mixed-citation></ref><ref id="B59"><mixed-citation xmlns:xlink="http://www.w3.org/1999/xlink" xlink:type="simple"><person-group><name name-style="western"><surname>Snow</surname><given-names>FH</given-names></name></person-group> (<year>1885</year>)<article-title> Lists of Lepidoptera and Coleoptera collected in New Mexico by the Kansas University Scientific Expeditions of 1883 and 1884.</article-title><source>Transactions of the Sixteenth and Seventeenth Annual Meetings of the Kansas Academy of Science </source><volume>9</volume>: <fpage>65</fpage>-<lpage>69</lpage>. doi: <ext-link ext-link-type="uri" xlink:href="http://dx.doi.org/10.2307/3623621" xlink:type="simple">10.2307/3623621</ext-link></mixed-citation></ref><ref id="B24"><mixed-citation xmlns:xlink="http://www.w3.org/1999/xlink" xlink:type="simple"><person-group><name name-style="western"><surname>Horn</surname><given-names>GH</given-names></name></person-group> (<year>1888</year>)<article-title> Miscellaneous coleopterous studies.</article-title><source>Transactions of the American Entomological Society </source><volume>15</volume>: <fpage>26</fpage>-<lpage>48</lpage></mixed-citation></ref><ref id="B35"><mixed-citation xmlns:xlink="http://www.w3.org/1999/xlink" xlink:type="simple"><person-group><name name-style="western"><surname>Leng</surname><given-names>CW</given-names></name></person-group> (<year>1920</year>)<source> Catalogue of the Coleoptera of America, north of Mexico.</source><publisher-name>John D. Sherman, Jr.</publisher-name>, <publisher-loc>Mt. Vernon</publisher-loc>, <lpage>470</lpage> pp.</mixed-citation></ref><ref id="B12"><mixed-citation xmlns:xlink="http://www.w3.org/1999/xlink" xlink:type="simple"><person-group><name name-style="western"><surname>Csiki</surname><given-names>E</given-names></name></person-group> (<year>1924</year>)<source> Pars 77. Serropalpidae. Coleopterorum Catalogus. Vol. 17. Berlin, W. Junk.</source></mixed-citation></ref><ref id="B37"><mixed-citation xmlns:xlink="http://www.w3.org/1999/xlink" xlink:type="simple"><person-group><name name-style="western"><surname>LeSage</surname><given-names>L</given-names></name></person-group> (<year>1991</year>)<source> Family Melandryidae, false darkling beetles. In: Bousquet Y (Ed.). Checklist of Beetles of Canada and Alaska. Agriculture Canada, Ottawa, 245–248.</source></mixed-citation></ref><ref id="B52"><mixed-citation xmlns:xlink="http://www.w3.org/1999/xlink" xlink:type="simple"><person-group><name name-style="western"><surname>Poole</surname><given-names>RW</given-names></name><name name-style="western"><surname>Gentili</surname><given-names>P</given-names></name></person-group> (<role>Eds</role>) (<year>1996</year>)<source> Fauna Insecta Nearctica. Vol. 1: Coleoptera, Strepsiptera. Entomological Information Services, Rockville MD. 827 pp.</source></mixed-citation></ref><ref id="B51"><mixed-citation xmlns:xlink="http://www.w3.org/1999/xlink" xlink:type="simple"><person-group><name name-style="western"><surname>Pollock</surname><given-names>DA</given-names></name></person-group> (<year>2008</year>)<article-title> Review of the Canadian Eustrophinae (Coleoptera, Tetratomidae).</article-title><source>ZooKeys </source><volume>2</volume>: <fpage>261</fpage>-<lpage>290</lpage>. doi: <ext-link ext-link-type="uri" xlink:href="http://dx.doi.org/10.3897/zookeys.2.30" xlink:type="simple">10.3897/zookeys.2.30</ext-link></mixed-citation></ref></ref-list></tp:taxon-treatment>
