# Supplementary material for: Review of the Eustrophinae (Coleoptera, Tetratomidae) of America north of Mexico
Source: Zookeys. 2012 May 2;(188):1–153. doi: 10.3897/zookeys.188.2976 (PMC3345898; doi:10.3897/zookeys.188.2976)
Supplement: XML Treatment for Eustrophopsis arizonensis [file zookeys.188.2976-treatment14.xml]

<!DOCTYPE tp:taxon-treatment
  PUBLIC "-//TaxonX//DTD Taxonomic Treatment Publishing DTD v0 20100105//EN" "tax-treatment-NSO.dtd">
<tp:taxon-treatment xmlns:tp="http://www.plazi.org/taxpub"><tp:treatment-meta><mixed-citation publication-type="journal"><person-group><name><surname>Pollock</surname><given-names>Darren A.</given-names></name></person-group><article-title>Review of the Eustrophinae (Coleoptera, Tetratomidae) of America north of Mexico</article-title><source>Zookeys</source><day>2</day><month>5</month><year>2012</year><volume>2012</volume><issue>188</issue><fpage>1</fpage><lpage>153</lpage><pub-id pub-id-type="doi">10.3897/zookeys.188.2976</pub-id></mixed-citation></tp:treatment-meta><tp:nomenclature><tp:taxon-name>
                            <tp:taxon-name-part taxon-name-part-type="genus">Eustrophopsis</tp:taxon-name-part>
                            <tp:taxon-name-part taxon-name-part-type="species">arizonensis</tp:taxon-name-part>
                        <object-id xmlns:xlink="http://www.w3.org/1999/xlink" xlink:type="simple">http://species-id.net/wiki/Eustrophopsis_arizonensis</object-id>
								</tp:taxon-name><tp:taxon-authority>(Horn, 1888)</tp:taxon-authority><xref ref-type="fig" rid="F3">Figures 9</xref><xref ref-type="fig" rid="F5">22</xref><xref ref-type="fig" rid="F8">34</xref><xref ref-type="fig" rid="F11">46</xref><xref ref-type="fig" rid="F12">52</xref><xref ref-type="fig" rid="F14">60</xref><xref ref-type="fig" rid="F23">72</xref><xref ref-type="fig" rid="F26">76</xref><tp:nomenclature-citation-list><tp:nomenclature-citation><tp:taxon-name>Eustrophus arizonensis</tp:taxon-name><comment><xref ref-type="bibr" rid="B24">Horn 1888</xref>: 34.—(“occurs in Arizona and New Mexico”); <xref ref-type="bibr" rid="B6">Champion 1889</xref>: 75; <xref ref-type="bibr" rid="B23">Henshaw 1889</xref>: 131; <xref ref-type="bibr" rid="B25">Horn 1894</xref>: 353; <xref ref-type="bibr" rid="B66">Wickham 1895</xref>: 168; <xref ref-type="bibr" rid="B7">Champion 1898</xref>: 65; <xref ref-type="bibr" rid="B18">Griffith 1900</xref>: 570.</comment></tp:nomenclature-citation><tp:nomenclature-citation><tp:taxon-name>Eustrophinus arizonensis</tp:taxon-name><comment> (Horn).— <xref ref-type="bibr" rid="B35">Leng 1920</xref>: 238; <xref ref-type="bibr" rid="B12">Csiki 1924</xref>: 8; <xref ref-type="bibr" rid="B3">Blackwelder 1945</xref>: 495; <xref ref-type="bibr" rid="B52">Poole and Gentili 1996</xref>: 299.</comment></tp:nomenclature-citation><tp:nomenclature-citation><tp:taxon-name>Eustrophopsis arizonensis</tp:taxon-name><comment> (Horn).—<xref ref-type="bibr" rid="B51">Pollock 2008</xref>: 290.</comment></tp:nomenclature-citation></tp:nomenclature-citation-list></tp:nomenclature><tp:treatment-sec sec-type="Diagnosis"><title>Diagnosis.</title><p>This distinctive species may be diagnosed on the following combination of features: eyes moderately widely separated; prothoracic episterna with distinctly ru<!--PageBreak-->gose macrosculpture; meso- and metatibiae with oblique ridges; distribution: western United States.</p></tp:treatment-sec><tp:treatment-sec sec-type="Description"><title>Description.</title><p>TL 5.8–7.8 mm; GEW 2.6–3.6 mm. Body ovate (<xref ref-type="fig" rid="F3">Fig. 9</xref>), slightly tapered posteriorly, moderately convex dorsally (<xref ref-type="fig" rid="F5">Fig. 22</xref>); dorsal color uniform, piceous<!--PageBreak--> to near black; ventral color lighter than dorsal: venter rufous; legs, mouthparts and antennomeres 1–4 and 11 light to dark rufous; dorsal vestiture uniform, setae relatively short; eyes moderately widely separated dorsally (<xref ref-type="fig" rid="F8">Fig. 34</xref>), distance between eyes greater than maximum width of antennomere 1; antennomeres 5–10 moderately wide, <!--PageBreak--><!--PageBreak--><!--PageBreak--><!--PageBreak--><!--PageBreak-->submoniliform, antennal sensilla annular; antennomeres 5–10 of male not flattened ventrally, without “accessory” setae; last maxillary palpomere somewhat widened distally, apex oblique; prosternal process (<xref ref-type="fig" rid="F11">Fig. 46</xref>) acute, narrowly rounded distally, not reaching posterior margin of procoxae; coarse elytral punctation forming longitudinal striae; prothoracic episternal suture present, punctation of surface of proepisternum anterior of suture somewhat obscured by very coarse, rugose macrosculpturing; meso- and metatibiae with multiple, oblique ridges; male with small, ovate, setiferous pit on ventral edge of profemur; aedeagus (<xref ref-type="fig" rid="F14">Fig. 60</xref>) with basal piece of tegmen slightly longer than apical piece; struts on median lobe elongate, inner margins subparallel to elongate oval; sternite 9 basally V-shaped.</p><fig id="F3" position="float" orientation="portrait"><label>Figures 9–13.</label><caption><p>Nearctic <tp:taxon-name>Eustrophinae</tp:taxon-name>, dorsal habitus. <bold>9</bold> <italic><tp:taxon-name>Eustrophopsis arizonensis</tp:taxon-name></italic>, AZ: Coconino Co., TL = 7.2 mm <bold>10</bold> <italic><tp:taxon-name>Eustrophopsis ornatus</tp:taxon-name></italic> (typical form), Mexico: Chihuahua, TL = 7.3 mm <bold>11</bold> <italic><tp:taxon-name>Eustrophopsis ornatus</tp:taxon-name></italic> (dark form), AZ: Cochise Co., TL = 7.2 mm <bold>12</bold> <italic><tp:taxon-name>Eustrophopsis crowdyi</tp:taxon-name></italic>, sp. n. AZ: Cochise Co., TL = 7.4 mm <bold>13</bold> <italic><tp:taxon-name>Synstrophus repandus</tp:taxon-name></italic>, MB: Lockport, TL = 5.9 mm.</p></caption><graphic xmlns:xlink="http://www.w3.org/1999/xlink" xlink:href="ZooKeys-188-001-g003.jpg" position="float" orientation="portrait" xlink:type="simple"/></fig><fig id="F4" position="float" orientation="portrait"><label>Figures 14–19.</label><caption><p>Nearctic <tp:taxon-name>Eustrophinae</tp:taxon-name>, left lateral view. <bold>14</bold> <italic><tp:taxon-name>Pseudoholostrophus impressicollis</tp:taxon-name></italic> <bold>15</bold> <italic><tp:taxon-name>Pseudoholostrophus discolor</tp:taxon-name></italic> <bold>16</bold> <italic><tp:taxon-name>Holostrophus bifasciatus</tp:taxon-name></italic> <bold>17</bold> <italic><tp:taxon-name>Eustrophus tomentosus</tp:taxon-name></italic> <bold>18</bold> <italic><tp:taxon-name>Eustrophopsis confinis</tp:taxon-name></italic> <bold>19</bold> <italic><tp:taxon-name>Eustrophopsis bicolor</tp:taxon-name></italic>.</p></caption><graphic xmlns:xlink="http://www.w3.org/1999/xlink" xlink:href="ZooKeys-188-001-g004.jpg" position="float" orientation="portrait" xlink:type="simple"/></fig><fig id="F5" position="float" orientation="portrait"><label>Figures 20–25.</label><caption><p>Nearctic <tp:taxon-name>Eustrophinae</tp:taxon-name>, left lateral view. <bold>20</bold> <italic><tp:taxon-name>Eustrophopsis brunneimarginatus</tp:taxon-name></italic> <bold>21</bold> <italic><tp:taxon-name>Eustrophopsis indistinctus</tp:taxon-name></italic> <bold>22</bold> <italic><tp:taxon-name>Eustrophopsis arizonensis</tp:taxon-name></italic> <bold>23</bold> <italic><tp:taxon-name>Eustrophopsis ornatus</tp:taxon-name></italic> (dark form) <bold>24</bold> <italic><tp:taxon-name>Eustrophopsis crowdyi</tp:taxon-name></italic>, sp. n. <bold>25</bold> <italic><tp:taxon-name>Synstrophus repandus</tp:taxon-name></italic>.</p></caption><graphic xmlns:xlink="http://www.w3.org/1999/xlink" xlink:href="ZooKeys-188-001-g005.jpg" position="float" orientation="portrait" xlink:type="simple"/></fig><fig id="F6" position="float" orientation="portrait"><label>Figures 26–28.</label><caption><p>Nearctic <tp:taxon-name>Eustrophinae</tp:taxon-name>, frontal view of head. <bold>26</bold> <italic><tp:taxon-name>Pseudoholostrophus impressicollis</tp:taxon-name></italic>  <bold>27</bold> <italic><tp:taxon-name>Pseudoholostrophus discolor</tp:taxon-name></italic> <bold>28</bold> <italic><tp:taxon-name>Holostrophus bifasciatus</tp:taxon-name></italic>.</p></caption><graphic xmlns:xlink="http://www.w3.org/1999/xlink" xlink:href="ZooKeys-188-001-g006.jpg" position="float" orientation="portrait" xlink:type="simple"/></fig><fig id="F7" position="float" orientation="portrait"><label>Figures 29–31.</label><caption><p>Nearctic <tp:taxon-name>Eustrophinae</tp:taxon-name>, frontal view of head. <bold>29</bold> <italic><tp:taxon-name>Eustrophus tomentosus</tp:taxon-name></italic> <bold>30</bold> <italic><tp:taxon-name>Eustrophopsis confinis</tp:taxon-name></italic> <bold>31</bold> <italic><tp:taxon-name>Eustrophopsis bicolor</tp:taxon-name></italic>.</p></caption><graphic xmlns:xlink="http://www.w3.org/1999/xlink" xlink:href="ZooKeys-188-001-g007.jpg" position="float" orientation="portrait" xlink:type="simple"/></fig><fig id="F8" position="float" orientation="portrait"><label>Figures 32–34.</label><caption><p>Nearctic <tp:taxon-name>Eustrophinae</tp:taxon-name>, frontal view of head. <bold>32</bold> <italic><tp:taxon-name>Eustrophopsis brunneimarginatus</tp:taxon-name></italic>  <bold>33</bold> <italic><tp:taxon-name>Eustrophopsis indistinctus</tp:taxon-name></italic> <bold>34</bold> <italic><tp:taxon-name>Eustrophopsis arizonensis</tp:taxon-name></italic>.</p></caption><graphic xmlns:xlink="http://www.w3.org/1999/xlink" xlink:href="ZooKeys-188-001-g008.jpg" position="float" orientation="portrait" xlink:type="simple"/></fig></tp:treatment-sec><tp:treatment-sec sec-type="Distribution"><title>Distribution</title><p>(<xref ref-type="fig" rid="F23">Figures 72</xref>, <xref ref-type="fig" rid="F26">76</xref>). <italic><tp:taxon-name>Eustrophopsis arizonensis</tp:taxon-name></italic> is one of the most widespread species in the subfamily, when the Mexican distribution is included. Specimens are known from northern United States (southeast Montana) south to Oaxaca, Mexico. The 516 individuals examined are from the following: <bold>MEXICO</bold>: DURANGO, MORELOS, OAXACA, SONORA. <bold>UNITED STATES</bold>: ARIZONA: Apache, Cochise, Coconino, Gila, Graham, Navajo, Pima, Pinal, Santa Cruz, Yavapai. CALIFORNIA: Riverside, San Bernardino. COLORADO: Douglas, La Plata. MONTANA: Powder River. NEW MEXICO: Catron, Cibola, Grant, Hidalgo, Lincoln, Los Alamos, San Miguel, Torrance. SOUTH DAKOTA: Fall River. TEXAS: Brewster, Jeff Davis. UTAH: Washington. (Complete label data given in Appendix 1).</p></tp:treatment-sec><tp:treatment-sec sec-type="Types"><title>Types.</title><p><italic><tp:taxon-name>Eustrophus arizonensis</tp:taxon-name></italic> Horn. LECTOTYPE, sex unknown, labeled “Ariz / LectoTYPE 8038 / E. arizonensis Horn / MCZ Type 34038", in MCZ. Paralectotypes (3) in MCZ.</p></tp:treatment-sec><tp:treatment-sec sec-type="Natural history"><title>Natural history.</title><p>Label data: under bark, <italic><tp:taxon-name>Quercus</tp:taxon-name></italic> (MX), under bark (AZ, MX), under pine bark (AZ), ex. fungi (AZ), dead oak at night (AZ), under log (AZ), pine stump (CA).</p></tp:treatment-sec><tp:treatment-sec sec-type="Notes"><title>Notes.</title><p>The rugose nature of the prothoracic episterna of this species seems to be unique in the genus, perhaps in the entire subfamily. The Mexican specimens have been included in <italic><tp:taxon-name>Eustrophopsis arizonensis</tp:taxon-name></italic>, based on possession of this feature.</p></tp:treatment-sec><tp:treatment-sec><!--Section generated to contain objects referenced in tp:taxon-treatment.--><fig id="F11" position="float" orientation="portrait"><label>Figures 44–49.</label><caption><p>Nearctic <tp:taxon-name>Eustrophinae</tp:taxon-name>, prosternal process. <bold>44</bold> <italic><tp:taxon-name>Eustrophopsis brunneimarginatus</tp:taxon-name></italic> <bold>45</bold> <italic><tp:taxon-name>Eustrophopsis indistinctus</tp:taxon-name></italic> <bold>46</bold> <italic><tp:taxon-name>Eustrophopsis arizonensis</tp:taxon-name></italic> <bold>47</bold> <italic><tp:taxon-name>Eustrophopsis ornatus</tp:taxon-name></italic> <bold>48</bold> <italic><tp:taxon-name>Eustrophopsis crowdyi</tp:taxon-name></italic>, sp. n. <bold>49</bold> <italic><tp:taxon-name>Synstrophus repandus</tp:taxon-name></italic>.</p></caption><graphic xmlns:xlink="http://www.w3.org/1999/xlink" xlink:href="ZooKeys-188-001-g011.jpg" position="float" orientation="portrait" xlink:type="simple"/></fig><fig id="F12" position="float" orientation="portrait"><label>Figures 50–53.</label><caption><p>Prothorax (<bold>50–52</bold>) and hind leg (<bold>53</bold>) of selected Nearctic <tp:taxon-name>Eustrophinae</tp:taxon-name>. <bold>50</bold> <italic><tp:taxon-name>Eustrophus tomentosus</tp:taxon-name></italic> <bold>51</bold> <italic><tp:taxon-name>Eustrophopsis indistinctus</tp:taxon-name></italic> <bold>52</bold> <italic><tp:taxon-name>Eustrophopsis arizonensis</tp:taxon-name></italic> <bold>53</bold> <italic><tp:taxon-name>Pseudoholostrophus impressicollis</tp:taxon-name></italic>.</p></caption><graphic xmlns:xlink="http://www.w3.org/1999/xlink" xlink:href="ZooKeys-188-001-g012.jpg" position="float" orientation="portrait" xlink:type="simple"/></fig><fig id="F14" position="float" orientation="portrait"><label>Figures 56–61.</label><caption><p>Aedeagi of Nearctic <italic><tp:taxon-name>Eustrophopsis</tp:taxon-name></italic> spp. <bold>56</bold> <italic><tp:taxon-name>Eustrophopsis confinis</tp:taxon-name></italic> <bold>57</bold> <italic><tp:taxon-name>Eustrophopsis bicolor</tp:taxon-name></italic> <bold>58</bold> <italic><tp:taxon-name>Eustrophopsis brunneimarginatus</tp:taxon-name></italic> <bold>59</bold> <italic><tp:taxon-name>Eustrophopsis indistinctus</tp:taxon-name></italic> <bold>60</bold> <italic><tp:taxon-name>Eustrophopsis arizonensis</tp:taxon-name></italic>  <bold>61</bold> <italic><tp:taxon-name>Eustrophopsis ornatus</tp:taxon-name></italic>.</p></caption><graphic xmlns:xlink="http://www.w3.org/1999/xlink" xlink:href="ZooKeys-188-001-g014.jpg" position="float" orientation="portrait" xlink:type="simple"/></fig><fig id="F23" position="float" orientation="portrait"><label>Figures 72–73.</label><caption><p>Known distribution of <italic><tp:taxon-name>Eustrophopsis arizonensis</tp:taxon-name></italic> (<bold>72</bold>) and <italic><tp:taxon-name>Eustrophopsis ornatus</tp:taxon-name></italic> (<bold>73</bold>).</p></caption><graphic xmlns:xlink="http://www.w3.org/1999/xlink" xlink:href="ZooKeys-188-001-g023.jpg" position="float" orientation="portrait" xlink:type="simple"/></fig><fig id="F26" position="float" orientation="portrait"><label>Figure 76.</label><caption><p>Known Mexican distributions of southern <italic><tp:taxon-name>Eustrophopsis</tp:taxon-name></italic> species: <italic><tp:taxon-name>Eustrophopsis arizonensis</tp:taxon-name></italic> (■) <italic><tp:taxon-name>Eustrophopsis indistinctus</tp:taxon-name></italic> (●) <italic><tp:taxon-name>Eustrophopsis ornatus</tp:taxon-name></italic> (★).</p></caption><graphic xmlns:xlink="http://www.w3.org/1999/xlink" xlink:href="ZooKeys-188-001-g026.jpg" position="float" orientation="portrait" xlink:type="simple"/></fig></tp:treatment-sec><ref-list><ref id="B24"><mixed-citation xmlns:xlink="http://www.w3.org/1999/xlink" xlink:type="simple"><person-group><name name-style="western"><surname>Horn</surname><given-names>GH</given-names></name></person-group> (<year>1888</year>)<article-title> Miscellaneous coleopterous studies.</article-title><source>Transactions of the American Entomological Society </source><volume>15</volume>: <fpage>26</fpage>-<lpage>48</lpage></mixed-citation></ref><ref id="B6"><mixed-citation xmlns:xlink="http://www.w3.org/1999/xlink" xlink:type="simple"><person-group><name name-style="western"><surname>Champion</surname><given-names>GC</given-names></name></person-group> (<year>1889</year>)<source> Coleoptera (Lagriidae, Melandryidae, Pythidae, Oedemeridae). In: Godman FD, Salvin O (Eds.). Biologia Centrali-Americana, Insecta, Coleoptera, Volume 4, Part 1. Dulau, London, pp. 1–494.</source></mixed-citation></ref><ref id="B23"><mixed-citation xmlns:xlink="http://www.w3.org/1999/xlink" xlink:type="simple"><person-group><name name-style="western"><surname>Henshaw</surname><given-names>S</given-names></name></person-group> (<year>1889</year>)<article-title> Second supplement to the list of Coleoptera of America, north of Mexico.</article-title><source>Entomologica Americana </source><volume>5</volume>: <fpage>127</fpage>-<lpage>138</lpage>.</mixed-citation></ref><ref id="B25"><mixed-citation xmlns:xlink="http://www.w3.org/1999/xlink" xlink:type="simple"><person-group><name name-style="western"><surname>Horn</surname><given-names>GH</given-names></name></person-group> (<year>1894</year>)<article-title> The Coleoptera of Baja California.</article-title><source>Proceedings of the California Academy of Sciences </source><volume>4</volume> (<issue>1</issue>): <fpage>302</fpage>-<lpage>449</lpage>.</mixed-citation></ref><ref id="B66"><mixed-citation xmlns:xlink="http://www.w3.org/1999/xlink" xlink:type="simple"><person-group><name name-style="western"><surname>Wickham</surname><given-names>HF</given-names></name></person-group> (<year>1895</year>)<article-title> A list of some Coleoptera from the northern portions of New Mexico and Arizona.</article-title><source>Bulletin from the Laboratories of Natural History of the State University of Iowa </source><volume>3</volume>: <fpage>153</fpage>-<lpage>171</lpage>.</mixed-citation></ref><ref id="B7"><mixed-citation xmlns:xlink="http://www.w3.org/1999/xlink" xlink:type="simple"><person-group><name name-style="western"><surname>Champion</surname><given-names>GC</given-names></name></person-group> (<year>1898</year>)<article-title> A list of the Lagriidae, Othniidae, Nilionidae, Petriidae, Pythidae, Melandryidae, Pedilidae (part), Pyrochroidae and Mordellidae, supplementary to the “Munich” catalogue.</article-title><source>Annales de la Société entomologique de Belgique </source><volume>42</volume>: <fpage>46</fpage>-<lpage>104</lpage>.</mixed-citation></ref><ref id="B18"><mixed-citation xmlns:xlink="http://www.w3.org/1999/xlink" xlink:type="simple"><person-group><name name-style="western"><surname>Griffith</surname><given-names>HG</given-names></name></person-group> (<year>1900</year>)<article-title> Coleopterous fauna of Phoenix, Arizona, and surrounding regions.</article-title><source>Entomological News </source><volume>11</volume>: <fpage>561</fpage>-<lpage>570</lpage>.</mixed-citation></ref><ref id="B35"><mixed-citation xmlns:xlink="http://www.w3.org/1999/xlink" xlink:type="simple"><person-group><name name-style="western"><surname>Leng</surname><given-names>CW</given-names></name></person-group> (<year>1920</year>)<source> Catalogue of the Coleoptera of America, north of Mexico.</source><publisher-name>John D. Sherman, Jr.</publisher-name>, <publisher-loc>Mt. Vernon</publisher-loc>, <lpage>470</lpage> pp.</mixed-citation></ref><ref id="B12"><mixed-citation xmlns:xlink="http://www.w3.org/1999/xlink" xlink:type="simple"><person-group><name name-style="western"><surname>Csiki</surname><given-names>E</given-names></name></person-group> (<year>1924</year>)<source> Pars 77. Serropalpidae. Coleopterorum Catalogus. Vol. 17. Berlin, W. Junk.</source></mixed-citation></ref><ref id="B3"><mixed-citation xmlns:xlink="http://www.w3.org/1999/xlink" xlink:type="simple"><person-group><name name-style="western"><surname>Blackwelder</surname><given-names>RE</given-names></name></person-group> (<year>1945</year>)<article-title> Checklist of the coleopterous insects of Mexico, Central America, the West Indies, and South America. Part 3.</article-title><source>Bulletin of the United States National Museum </source><volume>185</volume>: <fpage>343</fpage>-<lpage>550</lpage>.</mixed-citation></ref><ref id="B52"><mixed-citation xmlns:xlink="http://www.w3.org/1999/xlink" xlink:type="simple"><person-group><name name-style="western"><surname>Poole</surname><given-names>RW</given-names></name><name name-style="western"><surname>Gentili</surname><given-names>P</given-names></name></person-group> (<role>Eds</role>) (<year>1996</year>)<source> Fauna Insecta Nearctica. Vol. 1: Coleoptera, Strepsiptera. Entomological Information Services, Rockville MD. 827 pp.</source></mixed-citation></ref><ref id="B51"><mixed-citation xmlns:xlink="http://www.w3.org/1999/xlink" xlink:type="simple"><person-group><name name-style="western"><surname>Pollock</surname><given-names>DA</given-names></name></person-group> (<year>2008</year>)<article-title> Review of the Canadian Eustrophinae (Coleoptera, Tetratomidae).</article-title><source>ZooKeys </source><volume>2</volume>: <fpage>261</fpage>-<lpage>290</lpage>. doi: <ext-link ext-link-type="uri" xlink:href="http://dx.doi.org/10.3897/zookeys.2.30" xlink:type="simple">10.3897/zookeys.2.30</ext-link></mixed-citation></ref></ref-list></tp:taxon-treatment>
