# Supplementary material for: Review of the Eustrophinae (Coleoptera, Tetratomidae) of America north of Mexico
Source: Zookeys. 2012 May 2;(188):1–153. doi: 10.3897/zookeys.188.2976 (PMC3345898; doi:10.3897/zookeys.188.2976)
Supplement: XML Treatment for Eustrophopsis ornatus [file zookeys.188.2976-treatment15.xml]

<!DOCTYPE tp:taxon-treatment
  PUBLIC "-//TaxonX//DTD Taxonomic Treatment Publishing DTD v0 20100105//EN" "tax-treatment-NSO.dtd">
<tp:taxon-treatment xmlns:tp="http://www.plazi.org/taxpub"><tp:treatment-meta><mixed-citation publication-type="journal"><person-group><name><surname>Pollock</surname><given-names>Darren A.</given-names></name></person-group><article-title>Review of the Eustrophinae (Coleoptera, Tetratomidae) of America north of Mexico</article-title><source>Zookeys</source><day>2</day><month>5</month><year>2012</year><volume>2012</volume><issue>188</issue><fpage>1</fpage><lpage>153</lpage><pub-id pub-id-type="doi">10.3897/zookeys.188.2976</pub-id></mixed-citation></tp:treatment-meta><tp:nomenclature><tp:taxon-name>
                            <tp:taxon-name-part taxon-name-part-type="genus">Eustrophopsis</tp:taxon-name-part>
                            <tp:taxon-name-part taxon-name-part-type="species">ornatus</tp:taxon-name-part>
                        <object-id xmlns:xlink="http://www.w3.org/1999/xlink" xlink:type="simple">http://species-id.net/wiki/Eustrophopsis_ornatus</object-id>
								</tp:taxon-name><tp:taxon-authority>(Van Dyke, 1928)</tp:taxon-authority><xref ref-type="fig" rid="F3">Figures 10–11</xref><xref ref-type="fig" rid="F5">23</xref><xref ref-type="fig" rid="F9">35</xref><xref ref-type="fig" rid="F11">47</xref><xref ref-type="fig" rid="F14">61</xref><xref ref-type="fig" rid="F23">73</xref><xref ref-type="fig" rid="F26">76</xref><tp:nomenclature-citation-list><tp:nomenclature-citation><tp:taxon-name>Eustrophinus ornatus</tp:taxon-name><comment><xref ref-type="bibr" rid="B60">Van Dyke 1928</xref>: 251.—U.S.A., Arizona, Cochise Co., Chiricahua Mts., near Cave Creek; <xref ref-type="bibr" rid="B36">Leng and Mutchler 1933</xref>: 36; <xref ref-type="bibr" rid="B52">Poole and Gentili 1996</xref>: 299.</comment></tp:nomenclature-citation><tp:nomenclature-citation><tp:taxon-name>Eustrophopsis ornatus</tp:taxon-name><comment> (Van Dyke).—<xref ref-type="bibr" rid="B51">Pollock 2008</xref>: 290.</comment></tp:nomenclature-citation></tp:nomenclature-citation-list></tp:nomenclature><tp:treatment-sec sec-type="Diagnosis"><title>Diagnosis.</title><p>Individuals of <italic><tp:taxon-name>Eustrophopsis ornatus</tp:taxon-name></italic> share the following diagnostic features: antennomeres 5–10 distinctly widened, in males flattened on one side and with elongate, accessory setae; most specimens with at least faint indication of light elytral markings (seen in their maximum extent in <xref ref-type="fig" rid="F3">Fig. 10</xref>). This species is a putative close relative of <!--PageBreak--><italic><tp:taxon-name>Eustrophopsis crowdyi</tp:taxon-name></italic>; males of the two species can be separated on the elytral color. However, non-maculate, dark males of <italic><tp:taxon-name>Eustrophopsis ornatus</tp:taxon-name></italic> have elongate antennal sensilla, whereas males of <italic><tp:taxon-name>Eustrophopsis crowdyi</tp:taxon-name></italic> have short sensilla. As well, the prosternal process of <italic><tp:taxon-name>Eustrophopsis crowdyi</tp:taxon-name></italic> is relatively <!--PageBreak--><!--PageBreak--><!--PageBreak-->blunter and more rounded than that of <italic><tp:taxon-name>Eustrophopsis ornatus</tp:taxon-name></italic>. Finally, specimens of <italic><tp:taxon-name>Eustrophopsis ornatus</tp:taxon-name></italic> tend to have antennae with contrastingly colored antennomeres, while antennomeres of <italic><tp:taxon-name>Eustrophopsis crowdyi</tp:taxon-name></italic> are more or less similar in color.</p></tp:treatment-sec><tp:treatment-sec sec-type="Description"><title>Description.</title><p>TL 5.3–7.6 mm; GEW 2.3–3.3 mm. Body elongate oval, relatively narrow, moderately tapered posteriorly (<xref ref-type="fig" rid="F3">Figures 10–11</xref>), moderately convex dorsally (<xref ref-type="fig" rid="F5">Fig. 23</xref>); dorsal color various, some specimens uniformly dark, piceous to near black (<xref ref-type="fig" rid="F3">Fig. 11</xref>); other specimens with very faint indications of light(er) elytral markings; some specimens (typical form) with distinct rufous elytral markings, along lateral margin and encroaching upon disc (<xref ref-type="fig" rid="F3">Fig. 10</xref>); ventral surface in most specimens at least slightly lighter in color than dorsum; antennomeres 1–4 dark rufous; at least the distal half of antennomere 11 in most specimens distinctly contrasting in color, orange-red; eyes approximate dorsally (<xref ref-type="fig" rid="F9">Fig. 35</xref>), either touching, or separated by a distance equal to 1–2 facet diameters; antennomeres 5–10 distinctly widened in both sexes, subquadrate, wider than long; antennomeres 5–11 of male with ventral sides flattened, with lon<!--PageBreak-->g, conspicuous “accessory” setae (sensilla) on ventral surface; last maxillary palpomere not widened distally, apex slightly oblique; prosternal process acute, narrowly rounded distally, not attaining posterior margin of procoxae; coarse elytral punctures forming striae; prothoracic episternal suture present, surface of proepisternum smooth, punctation not obscured by rugose macrosculpture; meso- and metatibiae with numerous, oblique ridges; male with small, ovate, setiferous pit on ventral edge of profemur; aedeagus (<xref ref-type="fig" rid="F14">Fig. 61</xref>) with apical piece of tegmen longer than basal piece; struts on median lobe short, narrow, inner margins broadly U-shaped; sternite 9 basally V-shaped.</p><fig id="F9" position="float" orientation="portrait"><label>Figures 35–37.</label><caption><p>Nearctic <tp:taxon-name>Eustrophinae</tp:taxon-name>, frontal view of head. <bold>35</bold> <italic><tp:taxon-name>Eustrophopsis ornatus</tp:taxon-name></italic> <bold>36</bold> <italic><tp:taxon-name>Eustrophopsis crowdyi</tp:taxon-name></italic>, sp. n. <bold>37</bold> <italic><tp:taxon-name>Synstrophus repandus</tp:taxon-name></italic>.</p></caption><graphic xmlns:xlink="http://www.w3.org/1999/xlink" xlink:href="ZooKeys-188-001-g009.jpg" position="float" orientation="portrait" xlink:type="simple"/></fig><fig id="F10" position="float" orientation="portrait"><label>Figures 38–43.</label><caption><p>Nearctic <tp:taxon-name>Eustrophinae</tp:taxon-name>, prosternal process. <bold>38</bold> <italic><tp:taxon-name>Pseudoholostrophus impressicollis</tp:taxon-name></italic>  <bold>39</bold> <italic><tp:taxon-name>Pseudoholostrophus discolor</tp:taxon-name></italic> <bold>40</bold> <italic><tp:taxon-name>Holostrophus bifasciatus</tp:taxon-name></italic> <bold>41</bold> <italic><tp:taxon-name>Eustrophus tomentosus</tp:taxon-name></italic> <bold>42</bold> <italic><tp:taxon-name>Eustrophopsis confinis</tp:taxon-name></italic>  <bold>43</bold> <italic><tp:taxon-name>Eustrophopsis bicolor</tp:taxon-name></italic>.</p></caption><graphic xmlns:xlink="http://www.w3.org/1999/xlink" xlink:href="ZooKeys-188-001-g010.jpg" position="float" orientation="portrait" xlink:type="simple"/></fig><fig id="F11" position="float" orientation="portrait"><label>Figures 44–49.</label><caption><p>Nearctic <tp:taxon-name>Eustrophinae</tp:taxon-name>, prosternal process. <bold>44</bold> <italic><tp:taxon-name>Eustrophopsis brunneimarginatus</tp:taxon-name></italic> <bold>45</bold> <italic><tp:taxon-name>Eustrophopsis indistinctus</tp:taxon-name></italic> <bold>46</bold> <italic><tp:taxon-name>Eustrophopsis arizonensis</tp:taxon-name></italic> <bold>47</bold> <italic><tp:taxon-name>Eustrophopsis ornatus</tp:taxon-name></italic> <bold>48</bold> <italic><tp:taxon-name>Eustrophopsis crowdyi</tp:taxon-name></italic>, sp. n. <bold>49</bold> <italic><tp:taxon-name>Synstrophus repandus</tp:taxon-name></italic>.</p></caption><graphic xmlns:xlink="http://www.w3.org/1999/xlink" xlink:href="ZooKeys-188-001-g011.jpg" position="float" orientation="portrait" xlink:type="simple"/></fig><fig id="F12" position="float" orientation="portrait"><label>Figures 50–53.</label><caption><p>Prothorax (<bold>50–52</bold>) and hind leg (<bold>53</bold>) of selected Nearctic <tp:taxon-name>Eustrophinae</tp:taxon-name>. <bold>50</bold> <italic><tp:taxon-name>Eustrophus tomentosus</tp:taxon-name></italic> <bold>51</bold> <italic><tp:taxon-name>Eustrophopsis indistinctus</tp:taxon-name></italic> <bold>52</bold> <italic><tp:taxon-name>Eustrophopsis arizonensis</tp:taxon-name></italic> <bold>53</bold> <italic><tp:taxon-name>Pseudoholostrophus impressicollis</tp:taxon-name></italic>.</p></caption><graphic xmlns:xlink="http://www.w3.org/1999/xlink" xlink:href="ZooKeys-188-001-g012.jpg" position="float" orientation="portrait" xlink:type="simple"/></fig><fig id="F13" position="float" orientation="portrait"><label>Figures 54–55.</label><caption><p>Hind leg of selected Nearctic <tp:taxon-name>Eustrophinae</tp:taxon-name>. <bold>54</bold> <italic><tp:taxon-name>Eustrophopsis indistinctus</tp:taxon-name></italic> <bold>55</bold> <italic><tp:taxon-name>Synstrophus repandus</tp:taxon-name></italic>.</p></caption><graphic xmlns:xlink="http://www.w3.org/1999/xlink" xlink:href="ZooKeys-188-001-g013.jpg" position="float" orientation="portrait" xlink:type="simple"/></fig><fig id="F14" position="float" orientation="portrait"><label>Figures 56–61.</label><caption><p>Aedeagi of Nearctic <italic><tp:taxon-name>Eustrophopsis</tp:taxon-name></italic> spp. <bold>56</bold> <italic><tp:taxon-name>Eustrophopsis confinis</tp:taxon-name></italic> <bold>57</bold> <italic><tp:taxon-name>Eustrophopsis bicolor</tp:taxon-name></italic> <bold>58</bold> <italic><tp:taxon-name>Eustrophopsis brunneimarginatus</tp:taxon-name></italic> <bold>59</bold> <italic><tp:taxon-name>Eustrophopsis indistinctus</tp:taxon-name></italic> <bold>60</bold> <italic><tp:taxon-name>Eustrophopsis arizonensis</tp:taxon-name></italic>  <bold>61</bold> <italic><tp:taxon-name>Eustrophopsis ornatus</tp:taxon-name></italic>.</p></caption><graphic xmlns:xlink="http://www.w3.org/1999/xlink" xlink:href="ZooKeys-188-001-g014.jpg" position="float" orientation="portrait" xlink:type="simple"/></fig></tp:treatment-sec><tp:treatment-sec sec-type="Distribution"><title>Distribution</title><p>(<xref ref-type="fig" rid="F23">Figures 73</xref>, <xref ref-type="fig" rid="F26">76</xref>).The Nearctic distribution of this species is restricted to southernmost Arizona and New Mexico; the range also extends south into Mexico. It is perhaps more widespread in Mexico and Central America, with the U.S. localities representing the northern extent of its range. The 132 specimens are from the following jurisdictions: <bold>MEXICO</bold>: JALISCO, SONORA. <bold>UNITED STATES</bold>: ARIZONA: Cochise, Pima, Santa Cruz. NEW MEXICO: Luna. (Complete label data given in Appendix 1).</p></tp:treatment-sec><tp:treatment-sec sec-type="Types"><title>Types.</title><p><italic><tp:taxon-name>Eustrophinus ornatus</tp:taxon-name></italic> Van Dyke. HOLOTYPE, sex unknown, labeled “Chiricahua Mts. Ariz 7000ft. June 21, 1927 / Cave Creek Cochise Co. / J.A. Kusche Collector / Van Dyke Collection / Holotype Eustrophinus ornatus Van Dyke / California Academy of Sciences Type No. 2581", in CASC.</p></tp:treatment-sec><tp:treatment-sec sec-type="Natural history"><title>Natural history.</title><p>Label data: under dead pine bark (AZ); WPB-baited Lindgren funnel trap (AZ); at UV light (AZ).</p></tp:treatment-sec><tp:treatment-sec sec-type="Notes"><title>Notes.</title><p>Van Dyke described this species as “<italic>ornatus</italic>” due to the presence of distinctive, lighter colored markings on the dark elytra. In fact, of all specimens of <italic><tp:taxon-name>Eustrophopsis ornatus</tp:taxon-name></italic> examined for this study (other than the types), only very few specimens exhibited this “typical” coloration. Many specimens had only a very faint indication of the lighter coloration, while others were entirely dark. The remarkably modified male antennomeres of this species and <italic><tp:taxon-name>Eustrophopsis crowdyi</tp:taxon-name></italic> is an indication of their possible close relationship.</p></tp:treatment-sec><tp:treatment-sec><!--Section generated to contain objects referenced in tp:taxon-treatment.--><fig id="F3" position="float" orientation="portrait"><label>Figures 9–13.</label><caption><p>Nearctic <tp:taxon-name>Eustrophinae</tp:taxon-name>, dorsal habitus. <bold>9</bold> <italic><tp:taxon-name>Eustrophopsis arizonensis</tp:taxon-name></italic>, AZ: Coconino Co., TL = 7.2 mm <bold>10</bold> <italic><tp:taxon-name>Eustrophopsis ornatus</tp:taxon-name></italic> (typical form), Mexico: Chihuahua, TL = 7.3 mm <bold>11</bold> <italic><tp:taxon-name>Eustrophopsis ornatus</tp:taxon-name></italic> (dark form), AZ: Cochise Co., TL = 7.2 mm <bold>12</bold> <italic><tp:taxon-name>Eustrophopsis crowdyi</tp:taxon-name></italic>, sp. n. AZ: Cochise Co., TL = 7.4 mm <bold>13</bold> <italic><tp:taxon-name>Synstrophus repandus</tp:taxon-name></italic>, MB: Lockport, TL = 5.9 mm.</p></caption><graphic xmlns:xlink="http://www.w3.org/1999/xlink" xlink:href="ZooKeys-188-001-g003.jpg" position="float" orientation="portrait" xlink:type="simple"/></fig><fig id="F5" position="float" orientation="portrait"><label>Figures 20–25.</label><caption><p>Nearctic <tp:taxon-name>Eustrophinae</tp:taxon-name>, left lateral view. <bold>20</bold> <italic><tp:taxon-name>Eustrophopsis brunneimarginatus</tp:taxon-name></italic> <bold>21</bold> <italic><tp:taxon-name>Eustrophopsis indistinctus</tp:taxon-name></italic> <bold>22</bold> <italic><tp:taxon-name>Eustrophopsis arizonensis</tp:taxon-name></italic> <bold>23</bold> <italic><tp:taxon-name>Eustrophopsis ornatus</tp:taxon-name></italic> (dark form) <bold>24</bold> <italic><tp:taxon-name>Eustrophopsis crowdyi</tp:taxon-name></italic>, sp. n. <bold>25</bold> <italic><tp:taxon-name>Synstrophus repandus</tp:taxon-name></italic>.</p></caption><graphic xmlns:xlink="http://www.w3.org/1999/xlink" xlink:href="ZooKeys-188-001-g005.jpg" position="float" orientation="portrait" xlink:type="simple"/></fig><fig id="F23" position="float" orientation="portrait"><label>Figures 72–73.</label><caption><p>Known distribution of <italic><tp:taxon-name>Eustrophopsis arizonensis</tp:taxon-name></italic> (<bold>72</bold>) and <italic><tp:taxon-name>Eustrophopsis ornatus</tp:taxon-name></italic> (<bold>73</bold>).</p></caption><graphic xmlns:xlink="http://www.w3.org/1999/xlink" xlink:href="ZooKeys-188-001-g023.jpg" position="float" orientation="portrait" xlink:type="simple"/></fig><fig id="F26" position="float" orientation="portrait"><label>Figure 76.</label><caption><p>Known Mexican distributions of southern <italic><tp:taxon-name>Eustrophopsis</tp:taxon-name></italic> species: <italic><tp:taxon-name>Eustrophopsis arizonensis</tp:taxon-name></italic> (■) <italic><tp:taxon-name>Eustrophopsis indistinctus</tp:taxon-name></italic> (●) <italic><tp:taxon-name>Eustrophopsis ornatus</tp:taxon-name></italic> (★).</p></caption><graphic xmlns:xlink="http://www.w3.org/1999/xlink" xlink:href="ZooKeys-188-001-g026.jpg" position="float" orientation="portrait" xlink:type="simple"/></fig></tp:treatment-sec><ref-list><ref id="B60"><mixed-citation xmlns:xlink="http://www.w3.org/1999/xlink" xlink:type="simple"><person-group><name name-style="western"><surname>Van Dyke</surname><given-names>EC</given-names></name></person-group> (<year>1928</year>)<article-title> New species of heteromerous Coleoptera.</article-title><source>Bulletin of the Brooklyn Entomological Society </source><volume>23</volume>: <fpage>251</fpage>-<lpage>261</lpage>.</mixed-citation></ref><ref id="B36"><mixed-citation xmlns:xlink="http://www.w3.org/1999/xlink" xlink:type="simple"><person-group><name name-style="western"><surname>Leng</surname><given-names>CW</given-names></name><name name-style="western"><surname>Mutchler</surname><given-names>AJ</given-names></name></person-group> (<year>1933</year>)<source> Second and third supplements 1925 to 1932 (inclusive) to Catalogue of the Coleoptera of America, north of Mexico.</source><publisher-name>John D. Sherman, Jr.</publisher-name>, <publisher-loc>Mt. Vernon</publisher-loc>, <lpage>112</lpage> pp.</mixed-citation></ref><ref id="B52"><mixed-citation xmlns:xlink="http://www.w3.org/1999/xlink" xlink:type="simple"><person-group><name name-style="western"><surname>Poole</surname><given-names>RW</given-names></name><name name-style="western"><surname>Gentili</surname><given-names>P</given-names></name></person-group> (<role>Eds</role>) (<year>1996</year>)<source> Fauna Insecta Nearctica. Vol. 1: Coleoptera, Strepsiptera. Entomological Information Services, Rockville MD. 827 pp.</source></mixed-citation></ref><ref id="B51"><mixed-citation xmlns:xlink="http://www.w3.org/1999/xlink" xlink:type="simple"><person-group><name name-style="western"><surname>Pollock</surname><given-names>DA</given-names></name></person-group> (<year>2008</year>)<article-title> Review of the Canadian Eustrophinae (Coleoptera, Tetratomidae).</article-title><source>ZooKeys </source><volume>2</volume>: <fpage>261</fpage>-<lpage>290</lpage>. doi: <ext-link ext-link-type="uri" xlink:href="http://dx.doi.org/10.3897/zookeys.2.30" xlink:type="simple">10.3897/zookeys.2.30</ext-link></mixed-citation></ref></ref-list></tp:taxon-treatment>
