# Supplementary material for: Review of the Eustrophinae (Coleoptera, Tetratomidae) of America north of Mexico
Source: Zookeys. 2012 May 2;(188):1–153. doi: 10.3897/zookeys.188.2976 (PMC3345898; doi:10.3897/zookeys.188.2976)
Supplement: XML Treatment for Eustrophopsis crowdyi [file zookeys.188.2976-treatment16.xml]

<!DOCTYPE tp:taxon-treatment
  PUBLIC "-//TaxonX//DTD Taxonomic Treatment Publishing DTD v0 20100105//EN" "tax-treatment-NSO.dtd">
<tp:taxon-treatment xmlns:tp="http://www.plazi.org/taxpub"><tp:treatment-meta><mixed-citation publication-type="journal"><person-group><name><surname>Pollock</surname><given-names>Darren A.</given-names></name></person-group><article-title>Review of the Eustrophinae (Coleoptera, Tetratomidae) of America north of Mexico</article-title><source>Zookeys</source><day>2</day><month>5</month><year>2012</year><volume>2012</volume><issue>188</issue><fpage>1</fpage><lpage>153</lpage><pub-id pub-id-type="doi">10.3897/zookeys.188.2976</pub-id></mixed-citation></tp:treatment-meta><tp:nomenclature><tp:taxon-name>
                            <tp:taxon-name-part taxon-name-part-type="genus">Eustrophopsis</tp:taxon-name-part>
                            <tp:taxon-name-part taxon-name-part-type="species">crowdyi</tp:taxon-name-part>
                        <object-id xmlns:xlink="http://www.w3.org/1999/xlink" xlink:type="simple">urn:lsid:zoobank.org:act:309E2731-414C-4F7D-8B73-7D2F86D30F4D</object-id>
								<object-id xmlns:xlink="http://www.w3.org/1999/xlink" xlink:type="simple">http://species-id.net/wiki/Eustrophopsis_crowdyi</object-id>
								</tp:taxon-name><tp:taxon-status xmlns:xlink="http://www.w3.org/1999/xlink" xlink:type="simple">sp. n.</tp:taxon-status><xref ref-type="fig" rid="F3">Figures 12</xref><xref ref-type="fig" rid="F5">24</xref><xref ref-type="fig" rid="F9">36</xref><xref ref-type="fig" rid="F11">48</xref><xref ref-type="fig" rid="F15">62</xref><xref ref-type="fig" rid="F24">74</xref></tp:nomenclature><tp:treatment-sec sec-type="Types"><title>Types.</title><p>HOLOTYPE, male, labeled: "AZ, Cochise Co., Turkey Crk, <named-content xmlns:xlink="http://www.w3.org/1999/xlink" content-type="dwc:verbatimCoordinates" xlink:type="simple">31°51.280'N, 109°19.883'W</named-content>, 14.vii.02 ex. WPB-baited Lindgren funnel trap, ca. 2000 m. / HOLOTYPE ♂ <italic><tp:taxon-name>Eustrophopsis crowdyi</tp:taxon-name></italic> Pollock" (in USNM). ALLOTYPE, female, with same label data as holotype, except “ALLOTYPE ♀ <italic><tp:taxon-name>Eustrophopsis crowdyi</tp:taxon-name></italic> Pollock" (in USNM). Four male and 2 female paratypes, same label data as holotype; 5 male and 4 female paratypes, labeled: “AZ, Cochise Co., Turkey Crk, <named-content xmlns:xlink="http://www.w3.org/1999/xlink" content-type="dwc:verbatimCoordinates" xlink:type="simple">31°51.280'N, 109°19.883'W</named-content>, 7.vii.02 ex. WPB-baited Lindgren funnel trap, ca. 2000m. / near XPB-infested Chihuahua pine B. Fitzgibbon, coll."; 1 male and 1 female paratypes, labeled: “USA, AZ, Apache Co., Apache N.F., Luna Lk cmpgrd, ca. 5 mi. E. Alpine, <named-content xmlns:xlink="http://www.w3.org/1999/xlink" content-type="dwc:verbatimCoordinates" xlink:type="simple">33°50'04"N, 109°05'03"W</named-content>; 22.vi.2002 / collected at night under ponderosa pine bark, 7960ft. D.A. Pollock". (Paratypes in CASC, CUIC, DAPC, MTEC, UAIC, USNM)</p></tp:treatment-sec><tp:treatment-sec sec-type="Diagnosis"><title>Diagnosis.</title><p>Individuals of <italic><tp:taxon-name>Eustrophopsis crowdyi</tp:taxon-name></italic> may be diagnosed from other species of <italic><tp:taxon-name>Eustrophopsis</tp:taxon-name></italic> on the following characters: overall dark body color; eyes not approximate dorsally; males with short antennal sensilla; prosternal process rather blunt, rounded distally. As mentioned above for <italic><tp:taxon-name>Eustrophopsis ornatus</tp:taxon-name></italic>, that species and <italic><tp:taxon-name>Eustrophopsis crowdyi</tp:taxon-name></italic> are thought to be close relatives, based on the modified antennomeres of the males.</p></tp:treatment-sec><tp:treatment-sec sec-type="Description"><title>Description.</title><p>TL 5.6–7.9 mm; GEW 2.5–3.5 mm. Body elongate oval, relatively narrow, moderately tapered posteriorly (<xref ref-type="fig" rid="F3">Fig. 12</xref>), moderately convex dorsally (<xref ref-type="fig" rid="F5">Fig. 24</xref>); entire body piceous to nearly black, except for antennomeres 1–4 and tip of antennomere 11 somewhat lighter in color, very dark rufous.</p><p>Head with uniformly spaced, relatively coarse punctation; eyes (<xref ref-type="fig" rid="F9">Fig. 36</xref>) deeply emarginated around antennal insertions, separated dorsally by distance approximately equal to maximum width of first antennomere; antennomeres 5–10 (<xref ref-type="fig" rid="F9">Fig. 36</xref>) distinctly widened in both sexes, and with different microsculpturing than antennomeres 1–4; antennomeres 7–10 subquadrate, wider than long; male with antennomeres 5–11 flattened on ventral side, ventral surface of antennomeres 5–10 with short, slender “accessory” setae (sensilla); distal maxillary palpomere not widened distally, subparallel-sided, apex slightly oblique.</p><p>Pronotum with uniform, shallow punctation and short, apressed brownish setae; posterior margin with two clusters of coarser punctures, equidistant between middl<!--PageBreak-->e and lateral margins; posterior margin of pronotum bisinuate, inner sinuation deeper than outer; bead distinct along lateral, anterior, and posterior margins, somewhat obscured on middle lobe of posterior margin; prothoracic episternal suture present; surface of proepisterna smooth, regularly punctuate, without coarse or rugose macrosculpture; prosternal process (<xref ref-type="fig" rid="F11">Fig. 48</xref>) moderately elongate, not attaining posterior margin of procoxae, apex moderately broadly rounded; mesosternum short, distinctly keeled.</p><p>Elytra elongate, slightly convex; punctation of two types: coarse punctures forming 10 striae on each elytron; other punctures finer, setose, setae uniformly distributed, decumbent; epipleuron distinct, narrowed posteriorly, but traceable to elytral apex; flight wings full, functional, membrane darkly pigmented.</p><p>Legs all relatively similar in shape; metathoracic legs more elongate than meso- or prothoracic legs; all tarsi cylindrical, without ventral lobes; outer surfaces of meso- and metatibiae with numerous, oblique ridges; tibial spurs distinct, paired; tarsal claws slender, without basal tooth or expansion; male profemur with small, ovate, setiferous pit on ventral surface, approximately ¼ to 1/3 distance from base of femur.</p><p>Abdominal ventrites with uniform, relatively coarse punctation, setae decumbent; male genitalia darkly pigmented (<xref ref-type="fig" rid="F15">Fig. 62</xref>) with apical and basal piece of tegmen subequal in length; struts on median lobe elongate, relatively narrow, inner margins V-shaped; sternite 9 basally Y-shaped, with long stem.</p><fig id="F15" position="float" orientation="portrait"><label>Figures 62–64.</label><caption><p>Aedeagus (<bold>62</bold>) and genital segments (<bold>63–64</bold>) of Nearctic <italic><tp:taxon-name>Eustrophopsis</tp:taxon-name></italic> spp.  <bold>62</bold> <italic><tp:taxon-name>Eustrophopsis crowdyi</tp:taxon-name></italic> <bold>63</bold> <italic><tp:taxon-name>Eustrophopsis bicolor</tp:taxon-name></italic> <bold>64</bold> <italic><tp:taxon-name>Eustrophopsis indistinctus</tp:taxon-name></italic>.</p></caption><graphic xmlns:xlink="http://www.w3.org/1999/xlink" xlink:href="ZooKeys-188-001-g015.jpg" position="float" orientation="portrait" xlink:type="simple"/></fig><fig id="F16" position="float" orientation="portrait"><label>Figure 65.</label><caption><p>Known distributions of <italic><tp:taxon-name>Pseudoholostrophus impressicollis</tp:taxon-name></italic> (■ – Canada; grey shading – United States) and <italic><tp:taxon-name>Pseudoholostrophus discolor</tp:taxon-name></italic> (● – Canada; black shading – United States; dot represents state record)</p></caption><graphic xmlns:xlink="http://www.w3.org/1999/xlink" xlink:href="ZooKeys-188-001-g016.jpg" position="float" orientation="portrait" xlink:type="simple"/></fig><fig id="F17" position="float" orientation="portrait"><label>Figure 66.</label><caption><p>Known distribution of <italic><tp:taxon-name>Holostrophus bifasciatus</tp:taxon-name></italic>.</p></caption><graphic xmlns:xlink="http://www.w3.org/1999/xlink" xlink:href="ZooKeys-188-001-g017.jpg" position="float" orientation="portrait" xlink:type="simple"/></fig><fig id="F18" position="float" orientation="portrait"><label>Figure 67.</label><caption><p>Known distribution of <italic><tp:taxon-name>Eustrophus tomentosus</tp:taxon-name></italic> (dots represent state records).</p></caption><graphic xmlns:xlink="http://www.w3.org/1999/xlink" xlink:href="ZooKeys-188-001-g018.jpg" position="float" orientation="portrait" xlink:type="simple"/></fig><fig id="F19" position="float" orientation="portrait"><label>Figure 68.</label><caption><p>Known distribution of <italic><tp:taxon-name>Eustrophopsis confinis</tp:taxon-name></italic> (dots represent state records).</p></caption><graphic xmlns:xlink="http://www.w3.org/1999/xlink" xlink:href="ZooKeys-188-001-g019.jpg" position="float" orientation="portrait" xlink:type="simple"/></fig></tp:treatment-sec><tp:treatment-sec sec-type="Distribution"><title>Distribution</title><p>(<xref ref-type="fig" rid="F24">Fig. 74</xref>). This species is known only from the type locality, in southeastern Arizona. <bold>UNITED STATES</bold>: ARIZONA: Cochise.</p></tp:treatment-sec><tp:treatment-sec sec-type="Natural history"><title>Natural history.</title><p>All known specimens, except two, were collected using Lindgren funnel traps baited with western pine beetle (<tp:taxon-name>Curculionidae</tp:taxon-name>: <tp:taxon-name>Scolytinae</tp:taxon-name>) attractant; some specimens were labeled as having been collected near a scolytine-infested Chihuahua pine (<italic><tp:taxon-name>Pinus leiophylla</tp:taxon-name></italic>). Two specimens were collected at night under ponderosa pine bark.<!--PageBreak--></p></tp:treatment-sec><tp:treatment-sec sec-type="Derivation of specific epithet"><title>Derivation of specific epithet.</title><p>I am very pleased to be able to name this new species after my oldest son, George “Crowdy” Pollock, who has accompanied me on many collecting expeditions and who has made many interesting discoveries along the way. In fact, he found larvae and adults of <italic><tp:taxon-name>Eustrophopsis indistinctus</tp:taxon-name></italic> in a neighbor’s fungus-colonized birch (<italic><tp:taxon-name>Betula</tp:taxon-name></italic>) stump, which were the first specimens of that species I had seen from New Mexico.</p></tp:treatment-sec><tp:treatment-sec sec-type="Notes"><title>Notes.</title><p><italic><tp:taxon-name>Eustrophopsis crowdyi</tp:taxon-name></italic> shares with <italic><tp:taxon-name>Eustrophopsis ornatus</tp:taxon-name></italic> conspicuously sexually dimorphic antennae, in males with a widening of antennomeres, one side of which is flattened and with setiform sensilla. While certainly not all world species of <tp:taxon-name>Eustrophinae</tp:taxon-name> have been studied in detail, this antennal modification is unique (so far) to these two species. As mentioned above, specimens of <italic><tp:taxon-name>Eustrophopsis crowdyi</tp:taxon-name></italic> were collected with many specimens of <italic><tp:taxon-name>Eustrophopsis arizonensis</tp:taxon-name></italic> and <italic><tp:taxon-name>Eustrophopsis ornatus</tp:taxon-name></italic> at the same locality in Cochise County, Arizona.<!--PageBreak--></p></tp:treatment-sec><tp:treatment-sec><!--Section generated to contain objects referenced in tp:taxon-treatment.--><fig id="F3" position="float" orientation="portrait"><label>Figures 9–13.</label><caption><p>Nearctic <tp:taxon-name>Eustrophinae</tp:taxon-name>, dorsal habitus. <bold>9</bold> <italic><tp:taxon-name>Eustrophopsis arizonensis</tp:taxon-name></italic>, AZ: Coconino Co., TL = 7.2 mm <bold>10</bold> <italic><tp:taxon-name>Eustrophopsis ornatus</tp:taxon-name></italic> (typical form), Mexico: Chihuahua, TL = 7.3 mm <bold>11</bold> <italic><tp:taxon-name>Eustrophopsis ornatus</tp:taxon-name></italic> (dark form), AZ: Cochise Co., TL = 7.2 mm <bold>12</bold> <italic><tp:taxon-name>Eustrophopsis crowdyi</tp:taxon-name></italic>, sp. n. AZ: Cochise Co., TL = 7.4 mm <bold>13</bold> <italic><tp:taxon-name>Synstrophus repandus</tp:taxon-name></italic>, MB: Lockport, TL = 5.9 mm.</p></caption><graphic xmlns:xlink="http://www.w3.org/1999/xlink" xlink:href="ZooKeys-188-001-g003.jpg" position="float" orientation="portrait" xlink:type="simple"/></fig><fig id="F5" position="float" orientation="portrait"><label>Figures 20–25.</label><caption><p>Nearctic <tp:taxon-name>Eustrophinae</tp:taxon-name>, left lateral view. <bold>20</bold> <italic><tp:taxon-name>Eustrophopsis brunneimarginatus</tp:taxon-name></italic> <bold>21</bold> <italic><tp:taxon-name>Eustrophopsis indistinctus</tp:taxon-name></italic> <bold>22</bold> <italic><tp:taxon-name>Eustrophopsis arizonensis</tp:taxon-name></italic> <bold>23</bold> <italic><tp:taxon-name>Eustrophopsis ornatus</tp:taxon-name></italic> (dark form) <bold>24</bold> <italic><tp:taxon-name>Eustrophopsis crowdyi</tp:taxon-name></italic>, sp. n. <bold>25</bold> <italic><tp:taxon-name>Synstrophus repandus</tp:taxon-name></italic>.</p></caption><graphic xmlns:xlink="http://www.w3.org/1999/xlink" xlink:href="ZooKeys-188-001-g005.jpg" position="float" orientation="portrait" xlink:type="simple"/></fig><fig id="F9" position="float" orientation="portrait"><label>Figures 35–37.</label><caption><p>Nearctic <tp:taxon-name>Eustrophinae</tp:taxon-name>, frontal view of head. <bold>35</bold> <italic><tp:taxon-name>Eustrophopsis ornatus</tp:taxon-name></italic> <bold>36</bold> <italic><tp:taxon-name>Eustrophopsis crowdyi</tp:taxon-name></italic>, sp. n. <bold>37</bold> <italic><tp:taxon-name>Synstrophus repandus</tp:taxon-name></italic>.</p></caption><graphic xmlns:xlink="http://www.w3.org/1999/xlink" xlink:href="ZooKeys-188-001-g009.jpg" position="float" orientation="portrait" xlink:type="simple"/></fig><fig id="F11" position="float" orientation="portrait"><label>Figures 44–49.</label><caption><p>Nearctic <tp:taxon-name>Eustrophinae</tp:taxon-name>, prosternal process. <bold>44</bold> <italic><tp:taxon-name>Eustrophopsis brunneimarginatus</tp:taxon-name></italic> <bold>45</bold> <italic><tp:taxon-name>Eustrophopsis indistinctus</tp:taxon-name></italic> <bold>46</bold> <italic><tp:taxon-name>Eustrophopsis arizonensis</tp:taxon-name></italic> <bold>47</bold> <italic><tp:taxon-name>Eustrophopsis ornatus</tp:taxon-name></italic> <bold>48</bold> <italic><tp:taxon-name>Eustrophopsis crowdyi</tp:taxon-name></italic>, sp. n. <bold>49</bold> <italic><tp:taxon-name>Synstrophus repandus</tp:taxon-name></italic>.</p></caption><graphic xmlns:xlink="http://www.w3.org/1999/xlink" xlink:href="ZooKeys-188-001-g011.jpg" position="float" orientation="portrait" xlink:type="simple"/></fig><fig id="F24" position="float" orientation="portrait"><label>Figure 74.</label><caption><p>Known distribution of <italic><tp:taxon-name>Eustrophopsis crowdyi</tp:taxon-name></italic>, sp. n.</p></caption><graphic xmlns:xlink="http://www.w3.org/1999/xlink" xlink:href="ZooKeys-188-001-g024.jpg" position="float" orientation="portrait" xlink:type="simple"/></fig></tp:treatment-sec></tp:taxon-treatment>
