# Supplementary material for: Review of the Eustrophinae (Coleoptera, Tetratomidae) of America north of Mexico
Source: Zookeys. 2012 May 2;(188):1–153. doi: 10.3897/zookeys.188.2976 (PMC3345898; doi:10.3897/zookeys.188.2976)
Supplement: XML Treatment for Synstrophus [file zookeys.188.2976-treatment17.xml]

<!DOCTYPE tp:taxon-treatment
  PUBLIC "-//TaxonX//DTD Taxonomic Treatment Publishing DTD v0 20100105//EN" "tax-treatment-NSO.dtd">
<tp:taxon-treatment xmlns:tp="http://www.plazi.org/taxpub"><tp:treatment-meta><mixed-citation publication-type="journal"><person-group><name><surname>Pollock</surname><given-names>Darren A.</given-names></name></person-group><article-title>Review of the Eustrophinae (Coleoptera, Tetratomidae) of America north of Mexico</article-title><source>Zookeys</source><day>2</day><month>5</month><year>2012</year><volume>2012</volume><issue>188</issue><fpage>1</fpage><lpage>153</lpage><pub-id pub-id-type="doi">10.3897/zookeys.188.2976</pub-id></mixed-citation></tp:treatment-meta><tp:nomenclature><tp:taxon-name>
                            <tp:taxon-name-part taxon-name-part-type="genus">Synstrophus</tp:taxon-name-part>
                        <object-id xmlns:xlink="http://www.w3.org/1999/xlink" xlink:type="simple">http://species-id.net/wiki/Synstrophus</object-id>
								</tp:taxon-name><tp:taxon-authority>Seidlitz 1898</tp:taxon-authority><tp:nomenclature-citation-list><tp:nomenclature-citation><tp:taxon-name>Synstrophus</tp:taxon-name><comment><xref ref-type="bibr" rid="B58">Seidlitz 1898</xref>: 438.—Type species: <italic><tp:taxon-name>Eustrophus macrophthalmus</tp:taxon-name></italic><xref ref-type="bibr" rid="B54">Reitter 1877</xref> (orig. descr.); <xref ref-type="bibr" rid="B35">Leng 1920</xref>: 238; <xref ref-type="bibr" rid="B21">Hatch 1965</xref>: 66; <xref ref-type="bibr" rid="B44">Nikitsky 1989</xref>: 18; <xref ref-type="bibr" rid="B37">LeSage 1991</xref>: 246; <xref ref-type="bibr" rid="B45">Nikitsky 1992</xref>a: 435; <xref ref-type="bibr" rid="B52">Poole and Gentili 1996</xref>: 300; <xref ref-type="bibr" rid="B46">Nikitsky 1998</xref>: 58; <xref ref-type="bibr" rid="B67">Young and Pollock 2002</xref>: 416; <xref ref-type="bibr" rid="B48">Nikitsky 2008</xref>: 63; <xref ref-type="bibr" rid="B51">Pollock 2008</xref>: 282.</comment></tp:nomenclature-citation></tp:nomenclature-citation-list></tp:nomenclature><tp:treatment-sec sec-type="Note"><title>Note.</title><p>There are five species of <italic><tp:taxon-name>Synstrophus</tp:taxon-name></italic> (<xref ref-type="bibr" rid="B46">Nikitsky 1998</xref>), distributed in China, Japan, Oriental region, and North America. <xref ref-type="bibr" rid="B46">Nikitsky (1998)</xref> mentioned that based on several characters, <italic><tp:taxon-name>Synstrophus repandus</tp:taxon-name></italic> (Horn) might eventually merit placement in a different genus-group taxon. A single species of <italic><tp:taxon-name>Synstrophus</tp:taxon-name></italic> is represented among Nearctic <tp:taxon-name>Eustrophinae</tp:taxon-name>.<!--PageBreak--></p></tp:treatment-sec><ref-list><ref id="B58"><mixed-citation xmlns:xlink="http://www.w3.org/1999/xlink" xlink:type="simple"><person-group><name name-style="western"><surname>Seidlitz</surname><given-names>G. von</given-names></name></person-group> (<year>1898</year>)<source> Melandryidae. In: Naturgeschichte der Insecten Deutschlands. Begonnen von Dr. W.F. Erichson, fortgesetzt von Prof. Dr. H. Schaum, Dr. G. Kraatz, H. v. Kiesenwetter, Julius Weise, Edm. Reitter und Dr. G. Seidlitz. Erste Abtheilung Coleoptera. Fünfter Band. Zweite Hälfte. Lieferungen 1–3. Berlin, Nicolaische Verlags-Buchhandlung, 365–680.</source></mixed-citation></ref><ref id="B54"><mixed-citation xmlns:xlink="http://www.w3.org/1999/xlink" xlink:type="simple"><person-group><name name-style="western"><surname>Reitter</surname><given-names>E</given-names></name></person-group> (<year>1877</year>)<article-title> Beiträge zur Käferfauna von Japan (3).</article-title><source>Deutsche Entomologische Zeitschrift </source><volume>21</volume>: <fpage>369</fpage>-<lpage>384</lpage>.</mixed-citation></ref><ref id="B35"><mixed-citation xmlns:xlink="http://www.w3.org/1999/xlink" xlink:type="simple"><person-group><name name-style="western"><surname>Leng</surname><given-names>CW</given-names></name></person-group> (<year>1920</year>)<source> Catalogue of the Coleoptera of America, north of Mexico.</source><publisher-name>John D. Sherman, Jr.</publisher-name>, <publisher-loc>Mt. Vernon</publisher-loc>, <lpage>470</lpage> pp.</mixed-citation></ref><ref id="B21"><mixed-citation xmlns:xlink="http://www.w3.org/1999/xlink" xlink:type="simple"><person-group><name name-style="western"><surname>Hatch</surname><given-names>MH</given-names></name></person-group> (<year>1965</year>)<source> The Beetles of the Pacific Northwest. Part IV: Macrodactyles, Palpicornes, and Heteromera. University of Washington Press, Seattle.</source></mixed-citation></ref><ref id="B44"><mixed-citation xmlns:xlink="http://www.w3.org/1999/xlink" xlink:type="simple"><person-group><name name-style="western"><surname>Nikitsky</surname><given-names>NB</given-names></name></person-group> (<year>1989</year>)<source> [The beetle families Tetratomidae and Melandryidae of the USSR Far East]. Sb. Trud. zool. Muz. MGU [Archives of Zoological Museum Moscow State University] 27: 1–87. [in Russian]</source></mixed-citation></ref><ref id="B37"><mixed-citation xmlns:xlink="http://www.w3.org/1999/xlink" xlink:type="simple"><person-group><name name-style="western"><surname>LeSage</surname><given-names>L</given-names></name></person-group> (<year>1991</year>)<source> Family Melandryidae, false darkling beetles. In: Bousquet Y (Ed.). Checklist of Beetles of Canada and Alaska. Agriculture Canada, Ottawa, 245–248.</source></mixed-citation></ref><ref id="B45"><mixed-citation xmlns:xlink="http://www.w3.org/1999/xlink" xlink:type="simple"><person-group><name name-style="western"><surname>Nikitsky</surname><given-names>NB</given-names></name></person-group> (<year>1992</year>)<source> [Fam. Tetratomidae]. In: Ler PA (Ed.). Opredelitel’ Nasekomykh Dal’nego Vostoka SSSR v Shesti Tomakh 3 (2): 426–435. Nauka, Sankt-Peterburg. [in Russian].</source></mixed-citation></ref><ref id="B52"><mixed-citation xmlns:xlink="http://www.w3.org/1999/xlink" xlink:type="simple"><person-group><name name-style="western"><surname>Poole</surname><given-names>RW</given-names></name><name name-style="western"><surname>Gentili</surname><given-names>P</given-names></name></person-group> (<role>Eds</role>) (<year>1996</year>)<source> Fauna Insecta Nearctica. Vol. 1: Coleoptera, Strepsiptera. Entomological Information Services, Rockville MD. 827 pp.</source></mixed-citation></ref><ref id="B46"><mixed-citation xmlns:xlink="http://www.w3.org/1999/xlink" xlink:type="simple"><person-group><name name-style="western"><surname>Nikitsky</surname><given-names>NB</given-names></name></person-group> (<year>1998</year>)<source> Generic Classification of the Beetle Family Tetratomidae (Coleoptera, Tenebrionoidea) of the world, with description of new taxa. Pensoft Series Faunistica (9), 80 pp., Pensoft, Sofia.</source></mixed-citation></ref><ref id="B67"><mixed-citation xmlns:xlink="http://www.w3.org/1999/xlink" xlink:type="simple"><person-group><name name-style="western"><surname>Young</surname><given-names>DK</given-names></name><name name-style="western"><surname>Pollock</surname><given-names>DA</given-names></name></person-group> (<year>2002</year>)<source> Family 99. Tetratomidae. In: Arnett RH Jr., Thomas M, Skelley P, Frank J (Eds). American Beetles. Volume 2. Polyphaga: Scarabaeoidea through Curculionoidea. CRC Press, Boca Raton, 413–416.</source></mixed-citation></ref><ref id="B48"><mixed-citation xmlns:xlink="http://www.w3.org/1999/xlink" xlink:type="simple"><person-group><name name-style="western"><surname>Nikitsky</surname><given-names>NB</given-names></name></person-group> (<year>2008</year>)<source> Family Tetratomidae Billberg, 1820. In: Löbl I, Smetana A (Eds). Catalogue of Palaearctic Coleoptera. Volume 5. Apollo Books. Stenstrup, Denmark, 62–64.</source></mixed-citation></ref><ref id="B51"><mixed-citation xmlns:xlink="http://www.w3.org/1999/xlink" xlink:type="simple"><person-group><name name-style="western"><surname>Pollock</surname><given-names>DA</given-names></name></person-group> (<year>2008</year>)<article-title> Review of the Canadian Eustrophinae (Coleoptera, Tetratomidae).</article-title><source>ZooKeys </source><volume>2</volume>: <fpage>261</fpage>-<lpage>290</lpage>. doi: <ext-link ext-link-type="uri" xlink:href="http://dx.doi.org/10.3897/zookeys.2.30" xlink:type="simple">10.3897/zookeys.2.30</ext-link></mixed-citation></ref></ref-list></tp:taxon-treatment>
