# Supplementary material for: Review of the Eustrophinae (Coleoptera, Tetratomidae) of America north of Mexico
Source: Zookeys. 2012 May 2;(188):1–153. doi: 10.3897/zookeys.188.2976 (PMC3345898; doi:10.3897/zookeys.188.2976)
Supplement: XML Treatment for Synstrophus repandus [file zookeys.188.2976-treatment18.xml]

<!DOCTYPE tp:taxon-treatment
  PUBLIC "-//TaxonX//DTD Taxonomic Treatment Publishing DTD v0 20100105//EN" "tax-treatment-NSO.dtd">
<tp:taxon-treatment xmlns:tp="http://www.plazi.org/taxpub"><tp:treatment-meta><mixed-citation publication-type="journal"><person-group><name><surname>Pollock</surname><given-names>Darren A.</given-names></name></person-group><article-title>Review of the Eustrophinae (Coleoptera, Tetratomidae) of America north of Mexico</article-title><source>Zookeys</source><day>2</day><month>5</month><year>2012</year><volume>2012</volume><issue>188</issue><fpage>1</fpage><lpage>153</lpage><pub-id pub-id-type="doi">10.3897/zookeys.188.2976</pub-id></mixed-citation></tp:treatment-meta><tp:nomenclature><tp:taxon-name>
                            <tp:taxon-name-part taxon-name-part-type="genus">Synstrophus</tp:taxon-name-part>
                            <tp:taxon-name-part taxon-name-part-type="species">repandus</tp:taxon-name-part>
                        <object-id xmlns:xlink="http://www.w3.org/1999/xlink" xlink:type="simple">http://species-id.net/wiki/Synstrophus_repandus</object-id>
								</tp:taxon-name><tp:taxon-authority>(Horn, 1888)</tp:taxon-authority><xref ref-type="fig" rid="F3">Figures 13</xref><xref ref-type="fig" rid="F5">25</xref><xref ref-type="fig" rid="F9">37</xref><xref ref-type="fig" rid="F11">49</xref><xref ref-type="fig" rid="F13">55</xref><xref ref-type="fig" rid="F25">75</xref><tp:nomenclature-citation-list><tp:nomenclature-citation><tp:taxon-name>Eustrophus repandus</tp:taxon-name><comment><xref ref-type="bibr" rid="B24">Horn 1888</xref>: 33.—U.S.A., Pennsylvania (“Its distribution seems to be across the northern half of our country from Canada and New Hampshire to Virginia, and from these points through all the States to the Pacific coast as far south as the extreme north of California”); <xref ref-type="bibr" rid="B23">Henshaw 1889</xref>: 131; <xref ref-type="bibr" rid="B7">Champion 1898</xref>: 65.</comment></tp:nomenclature-citation><tp:nomenclature-citation><tp:taxon-name>Synstrophus repandus</tp:taxon-name><comment> (Horn).—<xref ref-type="bibr" rid="B35">Leng 1920</xref>: 238; <xref ref-type="bibr" rid="B12">Csiki 1924</xref>: 9; <xref ref-type="bibr" rid="B21">Hatch 1965</xref>: 66, Plate VIII, fig. 9; <xref ref-type="bibr" rid="B37">LeSage 1991</xref>: 246; <xref ref-type="bibr" rid="B52">Poole and Gentili 1996</xref>: 300; <xref ref-type="bibr" rid="B67">Young and Pollock 2002</xref>: 416; <xref ref-type="bibr" rid="B51">Pollock 2008</xref>: 282; <xref ref-type="bibr" rid="B39">Majka and Pollock 2010</xref>: 455.</comment></tp:nomenclature-citation></tp:nomenclature-citation-list></tp:nomenclature><tp:treatment-sec sec-type="Diagnosis"><title>Diagnosis.</title><p>This species is easily diagnosed based on the following features: body color uniformly dark; eyes narrowly separated; meso- and metatibiae smooth, without oblique ridges.</p></tp:treatment-sec><tp:treatment-sec sec-type="Description"><title>Description</title><p>(from <xref ref-type="bibr" rid="B51">Pollock 2008</xref>: 282). TL 5.6–7.0 mm; GEW 2.5–3.4 mm. Body ovate (<xref ref-type="fig" rid="F3">Fig. 13</xref>), only somewhat tapered posteriorly, distinctly convex dorsally (<xref ref-type="fig" rid="F5">Fig. 25</xref>); dorsal color dark piceous to black; antennae with basal 4 antennomeres dark rufous, distal half of antennomere 11 rufous; venter at least slightly lighter in color than dorsum; mouthparts similar in color to antennomeres 1–4; legs and abdominal ventrites dark rufous to piceous; dorsal pubescence relatively long, conspicuous; eyes narrowly separated (<xref ref-type="fig" rid="F9">Fig. 37</xref>), or almost contiguous (space &lt; length of antennomere 1), medial mar<!--PageBreak-->gin moderately emarginate; antennomeres 2–4 short, submoniliform; antennomeres 5–10 widened, becoming more triangular toward antennomeres 9–10; antennal sensilla completely annular; last maxillary palpomere unmodified, fusiform; prosternal process (<xref ref-type="fig" rid="F11">Fig. 49</xref>) triangular, narrowed distally, extended to slightly short of posterior margin of procoxae; prothoracic episternal suture absent; elytral punctation coarse, punctures arranged in longitudinal striae; meso- and metatibiae with scattered short spines, but distinct ridges absent; male lacking setiferous pit on ventral edge of profemur.</p></tp:treatment-sec><tp:treatment-sec sec-type="Distribution"><title>Distribution</title><p>(<xref ref-type="fig" rid="F25">Fig. 75</xref>). Another widely distributed species, <italic><tp:taxon-name>Synstrophus repandus</tp:taxon-name></italic> exhibits a transcontinental range, similar to that of <italic><tp:taxon-name>Eustrophus tomentosus</tp:taxon-name></italic>. Most records are eastern, with a general gap in the interior of the continent, but with records from British Columbia, Pacific Northwest, and California. The 1,175 examined specimens are from the following jurisdictions: <bold>CANADA</bold>: BRITISH COLUMBIA, MANITOBA, ONTARIO, QUEBEC. <bold>UNITED STATES</bold>: ALABAMA: Bibb, Green, Lee, Madison, Mobile, Shelby. ARKANSAS: Faulkner, Franklin, Fulton, Hempstead, Pulaski. CALIFORNIA: Riverside, Shasta, Siskiyou. CONNECTICUT: Litchfield, New Haven. DISTRICT OF COLUMBIA. DELAWARE: New Castle. FLORIDA: Alachua, Clay, Franklin, Jackson, Liberty, Leon, Orange, Wakulla. GEORGIA: Baker, Bibb, Bulloch, Charlton, Chattahoochee, Clarke, Coweta, DeKalb, Floyd, Fulton, Greene, Henry, Oglethorpe, Paulding, Whitfield. IDAHO: Bonner, Kootenai. ILLINOIS: Alexander, Champaign, Clark, Coles, Cook, DeKalb, Edgar, Jackson, Jasper, LaSalle, Ogle, Piatt, St. Clair, Sangamon, Union, Vermilion, Wabash. INDIANA: Clinton, LaPorte, Monroe, Parke, Porter, Putnam, Spencer, Tippec<!--PageBreak-->anoe, Vigo. IOWA: Dickinson, Story. KANSAS. KENTUCKY: Bath, Henderson. LOUISIANA: East Baton Rouge, Rapides, Washington. MAINE: Androscoggin, Cumberland, Kennebec, York. MARYLAND: Anne Arundel, Calvert, Cecil, Montgomery, Prince George’s, Washington, Worcester. MASSACHUSETTS: Hamp<!--PageBreak-->den, Hampshire, Middlesex. MICHIGAN: Alger, Allegan, Alpena, Arenac, Berrien, Charlevoix, Cheboygan, Eaton, Ingham, Lake, Lenawee, Livingston, Marquette, Midland, Oakland, Saginaw, Schoolcraft, Wayne. MINNESOTA: Crow Wing, Hennepin, Roseau, Sherborne, St. Louis. MISSISSIPPI: Adams, Lafayette, Perry, Stone. MISSOURI: Randolph, St. Charles, St. Louis. MONTANA: Flathead, Lake, Lincoln. NEBRASKA: Sarpy. NEW HAMPSHIRE: Carroll, Grafton, Rockingham, Strafford. NEW JERSEY: Bergen, Burlington, Monmouth. NEW YORK: Erie, Livingston, Monroe, Nassau, Niagara, Onondaga, St. Lawrence, Tompkins, Warren, Wayne, Wyoming. NORTH CAROLINA: Buncombe, Durham, Gaston, Henderson, Hertford, Jackson, Wake. NORTH DAKOTA: Bottineau, Cass, Richland. OHIO: Ashtabula, Butler, Clark, Clermont, Clinton, Cuyahoga, Delaware, Fairfield, Hocking, Jackson, Knox, Lake, Ross, Union, Vinton, Wayne. OKLAHOMA: Grady, Latimer, Pushmataha. OREGON: Douglas, Josephine, Klamath, Lane, Wasco. PENNSYLVANIA: Allegheny, Clearfield, Dauphin, Westmoreland, York. SOUTH CAROLINA: Abbeville, Beaufort, Florence, Lancaster, Pickens. SOUTH DAKOTA: Minnehaha, Yankton. TEXAS: Anderson, Angelina, Briscoe, Cass, Cherokee, Montgomery, Polk, Sabine, San Jacinto, Travis, Tyler, Walker. UTAH: Washington. VERMONT: Rutland. VIRGINIA: Chesterfield, Clarke, Essex, Fairfax, Falls Church, Lee, Loudoun. WASHINGTON: Whatcom. WEST VIRGINIA: Braxton, Greenbrier, Kanawha, Lewis, Mineral, Nicholas, Randolph. WISCONSIN: Bayfield, Dane, Grant, Iowa, Oconto, Racine, Vilas. WYOMING. (Complete label data given in Appendix 1).<!--PageBreak--></p><fig id="F20" position="float" orientation="portrait"><label>Figure 69.</label><caption><p>Known distribution of <italic><tp:taxon-name>Eustrophopsis bicolor</tp:taxon-name></italic>.</p></caption><graphic xmlns:xlink="http://www.w3.org/1999/xlink" xlink:href="ZooKeys-188-001-g020.jpg" position="float" orientation="portrait" xlink:type="simple"/></fig><fig id="F21" position="float" orientation="portrait"><label>Figure 70.</label><caption><p>Known distribution of <italic><tp:taxon-name>Eustrophopsis brunneimarginatus</tp:taxon-name></italic> (dot represents state record).</p></caption><graphic xmlns:xlink="http://www.w3.org/1999/xlink" xlink:href="ZooKeys-188-001-g021.jpg" position="float" orientation="portrait" xlink:type="simple"/></fig><fig id="F22" position="float" orientation="portrait"><label>Figure 71.</label><caption><p>Known distribution of <italic><tp:taxon-name>Eustrophopsis indistinctus</tp:taxon-name></italic>.</p></caption><graphic xmlns:xlink="http://www.w3.org/1999/xlink" xlink:href="ZooKeys-188-001-g022.jpg" position="float" orientation="portrait" xlink:type="simple"/></fig><fig id="F23" position="float" orientation="portrait"><label>Figures 72–73.</label><caption><p>Known distribution of <italic><tp:taxon-name>Eustrophopsis arizonensis</tp:taxon-name></italic> (<bold>72</bold>) and <italic><tp:taxon-name>Eustrophopsis ornatus</tp:taxon-name></italic> (<bold>73</bold>).</p></caption><graphic xmlns:xlink="http://www.w3.org/1999/xlink" xlink:href="ZooKeys-188-001-g023.jpg" position="float" orientation="portrait" xlink:type="simple"/></fig><fig id="F24" position="float" orientation="portrait"><label>Figure 74.</label><caption><p>Known distribution of <italic><tp:taxon-name>Eustrophopsis crowdyi</tp:taxon-name></italic>, sp. n.</p></caption><graphic xmlns:xlink="http://www.w3.org/1999/xlink" xlink:href="ZooKeys-188-001-g024.jpg" position="float" orientation="portrait" xlink:type="simple"/></fig><fig id="F25" position="float" orientation="portrait"><label>Figure 75.</label><caption><p>Known distribution of <italic><tp:taxon-name>Synstrophus repandus</tp:taxon-name></italic> (dots represent state records).</p></caption><graphic xmlns:xlink="http://www.w3.org/1999/xlink" xlink:href="ZooKeys-188-001-g025.jpg" position="float" orientation="portrait" xlink:type="simple"/></fig><fig id="F26" position="float" orientation="portrait"><label>Figure 76.</label><caption><p>Known Mexican distributions of southern <italic><tp:taxon-name>Eustrophopsis</tp:taxon-name></italic> species: <italic><tp:taxon-name>Eustrophopsis arizonensis</tp:taxon-name></italic> (■) <italic><tp:taxon-name>Eustrophopsis indistinctus</tp:taxon-name></italic> (●) <italic><tp:taxon-name>Eustrophopsis ornatus</tp:taxon-name></italic> (★).</p></caption><graphic xmlns:xlink="http://www.w3.org/1999/xlink" xlink:href="ZooKeys-188-001-g026.jpg" position="float" orientation="portrait" xlink:type="simple"/></fig></tp:treatment-sec><tp:treatment-sec sec-type="Types"><title>Types.</title><p><italic><tp:taxon-name>Eustrophus repandus</tp:taxon-name></italic> Horn. LECTOTYPE, sex unknown, labeled “Pen / LectoTYPE / Eustrophus repandus Horn / MCZ Type 34039", in MCZ. Paralectotypes (3), in MCZ.</p></tp:treatment-sec><tp:treatment-sec sec-type="Natural history"><title>Natural history.</title><p>Label data: <italic><tp:taxon-name>Pinus ponderosa</tp:taxon-name></italic> bark (BC), shelf fungus on birch (BC), fungus on cottonwood (BC), <italic><tp:taxon-name>Populus trichocarpa</tp:taxon-name></italic> (BC), ex fungus on <italic><tp:taxon-name>Betula</tp:taxon-name></italic> <!--PageBreak-->(BC), underside of <italic><tp:taxon-name>Populus trichocarpa</tp:taxon-name></italic> log (BC), fleshy bracket fungus (ON), under wet moldy bark on dead tree (ON), <italic><tp:taxon-name>Pleurotus ostreatus</tp:taxon-name></italic> (IL, MA, QC), polypore on branch of old <italic><tp:taxon-name>Quercus rubrus</tp:taxon-name></italic> (QC), under dead pine bark (AL), <italic><tp:taxon-name>Meripilus giganteus</tp:taxon-name></italic> (AR), ex fungi and under bark (FL), large mushroom on log (IL), <italic><tp:taxon-name>Polyporus adustus</tp:taxon-name></italic> (IL), <italic><tp:taxon-name>Laetiporus sulphureus</tp:taxon-name></italic> (IL), under <italic><tp:taxon-name>Pinus</tp:taxon-name></italic> bark (LA), ex bracket fungi (NC), in slimy fungus under pine bark (NY), under dead bark (SC), ex. <italic><tp:taxon-name>Polyporus schweinitzii</tp:taxon-name></italic> (VT), under bark of pine (WY).</p></tp:treatment-sec><tp:treatment-sec sec-type="Notes"><title>Notes.</title><p>Among specimens in the LeConte collection (MCZ) a specimen of <italic><tp:taxon-name>Synstrophus repandus</tp:taxon-name></italic> is labeled “Eustrophus concolor Linn.” This is the only known instance of this name to me, and it seems doubtful that it represents a described species.</p></tp:treatment-sec><tp:treatment-sec><!--Section generated to contain objects referenced in tp:taxon-treatment.--><fig id="F3" position="float" orientation="portrait"><label>Figures 9–13.</label><caption><p>Nearctic <tp:taxon-name>Eustrophinae</tp:taxon-name>, dorsal habitus. <bold>9</bold> <italic><tp:taxon-name>Eustrophopsis arizonensis</tp:taxon-name></italic>, AZ: Coconino Co., TL = 7.2 mm <bold>10</bold> <italic><tp:taxon-name>Eustrophopsis ornatus</tp:taxon-name></italic> (typical form), Mexico: Chihuahua, TL = 7.3 mm <bold>11</bold> <italic><tp:taxon-name>Eustrophopsis ornatus</tp:taxon-name></italic> (dark form), AZ: Cochise Co., TL = 7.2 mm <bold>12</bold> <italic><tp:taxon-name>Eustrophopsis crowdyi</tp:taxon-name></italic>, sp. n. AZ: Cochise Co., TL = 7.4 mm <bold>13</bold> <italic><tp:taxon-name>Synstrophus repandus</tp:taxon-name></italic>, MB: Lockport, TL = 5.9 mm.</p></caption><graphic xmlns:xlink="http://www.w3.org/1999/xlink" xlink:href="ZooKeys-188-001-g003.jpg" position="float" orientation="portrait" xlink:type="simple"/></fig><fig id="F5" position="float" orientation="portrait"><label>Figures 20–25.</label><caption><p>Nearctic <tp:taxon-name>Eustrophinae</tp:taxon-name>, left lateral view. <bold>20</bold> <italic><tp:taxon-name>Eustrophopsis brunneimarginatus</tp:taxon-name></italic> <bold>21</bold> <italic><tp:taxon-name>Eustrophopsis indistinctus</tp:taxon-name></italic> <bold>22</bold> <italic><tp:taxon-name>Eustrophopsis arizonensis</tp:taxon-name></italic> <bold>23</bold> <italic><tp:taxon-name>Eustrophopsis ornatus</tp:taxon-name></italic> (dark form) <bold>24</bold> <italic><tp:taxon-name>Eustrophopsis crowdyi</tp:taxon-name></italic>, sp. n. <bold>25</bold> <italic><tp:taxon-name>Synstrophus repandus</tp:taxon-name></italic>.</p></caption><graphic xmlns:xlink="http://www.w3.org/1999/xlink" xlink:href="ZooKeys-188-001-g005.jpg" position="float" orientation="portrait" xlink:type="simple"/></fig><fig id="F9" position="float" orientation="portrait"><label>Figures 35–37.</label><caption><p>Nearctic <tp:taxon-name>Eustrophinae</tp:taxon-name>, frontal view of head. <bold>35</bold> <italic><tp:taxon-name>Eustrophopsis ornatus</tp:taxon-name></italic> <bold>36</bold> <italic><tp:taxon-name>Eustrophopsis crowdyi</tp:taxon-name></italic>, sp. n. <bold>37</bold> <italic><tp:taxon-name>Synstrophus repandus</tp:taxon-name></italic>.</p></caption><graphic xmlns:xlink="http://www.w3.org/1999/xlink" xlink:href="ZooKeys-188-001-g009.jpg" position="float" orientation="portrait" xlink:type="simple"/></fig><fig id="F11" position="float" orientation="portrait"><label>Figures 44–49.</label><caption><p>Nearctic <tp:taxon-name>Eustrophinae</tp:taxon-name>, prosternal process. <bold>44</bold> <italic><tp:taxon-name>Eustrophopsis brunneimarginatus</tp:taxon-name></italic> <bold>45</bold> <italic><tp:taxon-name>Eustrophopsis indistinctus</tp:taxon-name></italic> <bold>46</bold> <italic><tp:taxon-name>Eustrophopsis arizonensis</tp:taxon-name></italic> <bold>47</bold> <italic><tp:taxon-name>Eustrophopsis ornatus</tp:taxon-name></italic> <bold>48</bold> <italic><tp:taxon-name>Eustrophopsis crowdyi</tp:taxon-name></italic>, sp. n. <bold>49</bold> <italic><tp:taxon-name>Synstrophus repandus</tp:taxon-name></italic>.</p></caption><graphic xmlns:xlink="http://www.w3.org/1999/xlink" xlink:href="ZooKeys-188-001-g011.jpg" position="float" orientation="portrait" xlink:type="simple"/></fig><fig id="F13" position="float" orientation="portrait"><label>Figures 54–55.</label><caption><p>Hind leg of selected Nearctic <tp:taxon-name>Eustrophinae</tp:taxon-name>. <bold>54</bold> <italic><tp:taxon-name>Eustrophopsis indistinctus</tp:taxon-name></italic> <bold>55</bold> <italic><tp:taxon-name>Synstrophus repandus</tp:taxon-name></italic>.</p></caption><graphic xmlns:xlink="http://www.w3.org/1999/xlink" xlink:href="ZooKeys-188-001-g013.jpg" position="float" orientation="portrait" xlink:type="simple"/></fig></tp:treatment-sec><ref-list><ref id="B24"><mixed-citation xmlns:xlink="http://www.w3.org/1999/xlink" xlink:type="simple"><person-group><name name-style="western"><surname>Horn</surname><given-names>GH</given-names></name></person-group> (<year>1888</year>)<article-title> Miscellaneous coleopterous studies.</article-title><source>Transactions of the American Entomological Society </source><volume>15</volume>: <fpage>26</fpage>-<lpage>48</lpage></mixed-citation></ref><ref id="B23"><mixed-citation xmlns:xlink="http://www.w3.org/1999/xlink" xlink:type="simple"><person-group><name name-style="western"><surname>Henshaw</surname><given-names>S</given-names></name></person-group> (<year>1889</year>)<article-title> Second supplement to the list of Coleoptera of America, north of Mexico.</article-title><source>Entomologica Americana </source><volume>5</volume>: <fpage>127</fpage>-<lpage>138</lpage>.</mixed-citation></ref><ref id="B7"><mixed-citation xmlns:xlink="http://www.w3.org/1999/xlink" xlink:type="simple"><person-group><name name-style="western"><surname>Champion</surname><given-names>GC</given-names></name></person-group> (<year>1898</year>)<article-title> A list of the Lagriidae, Othniidae, Nilionidae, Petriidae, Pythidae, Melandryidae, Pedilidae (part), Pyrochroidae and Mordellidae, supplementary to the “Munich” catalogue.</article-title><source>Annales de la Société entomologique de Belgique </source><volume>42</volume>: <fpage>46</fpage>-<lpage>104</lpage>.</mixed-citation></ref><ref id="B35"><mixed-citation xmlns:xlink="http://www.w3.org/1999/xlink" xlink:type="simple"><person-group><name name-style="western"><surname>Leng</surname><given-names>CW</given-names></name></person-group> (<year>1920</year>)<source> Catalogue of the Coleoptera of America, north of Mexico.</source><publisher-name>John D. Sherman, Jr.</publisher-name>, <publisher-loc>Mt. Vernon</publisher-loc>, <lpage>470</lpage> pp.</mixed-citation></ref><ref id="B12"><mixed-citation xmlns:xlink="http://www.w3.org/1999/xlink" xlink:type="simple"><person-group><name name-style="western"><surname>Csiki</surname><given-names>E</given-names></name></person-group> (<year>1924</year>)<source> Pars 77. Serropalpidae. Coleopterorum Catalogus. Vol. 17. Berlin, W. Junk.</source></mixed-citation></ref><ref id="B21"><mixed-citation xmlns:xlink="http://www.w3.org/1999/xlink" xlink:type="simple"><person-group><name name-style="western"><surname>Hatch</surname><given-names>MH</given-names></name></person-group> (<year>1965</year>)<source> The Beetles of the Pacific Northwest. Part IV: Macrodactyles, Palpicornes, and Heteromera. University of Washington Press, Seattle.</source></mixed-citation></ref><ref id="B37"><mixed-citation xmlns:xlink="http://www.w3.org/1999/xlink" xlink:type="simple"><person-group><name name-style="western"><surname>LeSage</surname><given-names>L</given-names></name></person-group> (<year>1991</year>)<source> Family Melandryidae, false darkling beetles. In: Bousquet Y (Ed.). Checklist of Beetles of Canada and Alaska. Agriculture Canada, Ottawa, 245–248.</source></mixed-citation></ref><ref id="B52"><mixed-citation xmlns:xlink="http://www.w3.org/1999/xlink" xlink:type="simple"><person-group><name name-style="western"><surname>Poole</surname><given-names>RW</given-names></name><name name-style="western"><surname>Gentili</surname><given-names>P</given-names></name></person-group> (<role>Eds</role>) (<year>1996</year>)<source> Fauna Insecta Nearctica. Vol. 1: Coleoptera, Strepsiptera. Entomological Information Services, Rockville MD. 827 pp.</source></mixed-citation></ref><ref id="B67"><mixed-citation xmlns:xlink="http://www.w3.org/1999/xlink" xlink:type="simple"><person-group><name name-style="western"><surname>Young</surname><given-names>DK</given-names></name><name name-style="western"><surname>Pollock</surname><given-names>DA</given-names></name></person-group> (<year>2002</year>)<source> Family 99. Tetratomidae. In: Arnett RH Jr., Thomas M, Skelley P, Frank J (Eds). American Beetles. Volume 2. Polyphaga: Scarabaeoidea through Curculionoidea. CRC Press, Boca Raton, 413–416.</source></mixed-citation></ref><ref id="B51"><mixed-citation xmlns:xlink="http://www.w3.org/1999/xlink" xlink:type="simple"><person-group><name name-style="western"><surname>Pollock</surname><given-names>DA</given-names></name></person-group> (<year>2008</year>)<article-title> Review of the Canadian Eustrophinae (Coleoptera, Tetratomidae).</article-title><source>ZooKeys </source><volume>2</volume>: <fpage>261</fpage>-<lpage>290</lpage>. doi: <ext-link ext-link-type="uri" xlink:href="http://dx.doi.org/10.3897/zookeys.2.30" xlink:type="simple">10.3897/zookeys.2.30</ext-link></mixed-citation></ref><ref id="B39"><mixed-citation xmlns:xlink="http://www.w3.org/1999/xlink" xlink:type="simple"><person-group><name name-style="western"><surname>Majka</surname><given-names>CG</given-names></name><name name-style="western"><surname>Pollock</surname><given-names>DA</given-names></name></person-group> (<year>2010</year>)<source> False darkling beetles (Coleoptera: Melandryidae) and allies of the Atlantic Maritime Ecozone. In: McAlpine DF, Smith IM (Eds). Assessment of Species Diversity in the Atlantic Maritime Ecozone. NRC Research Press, Ottawa, 453–463.</source></mixed-citation></ref></ref-list></tp:taxon-treatment>
